# Supplementary material for: Programmed multimaterial assembly by synergized 3D printing and freeform laser induction
Source: Nat Commun. 2024 May 28;15:4541. doi: 10.1038/s41467-024-48919-5 (PMC11133382; doi:10.1038/s41467-024-48919-5)
Supplement: Supplementary file 16 — Source Data [file 41467_2024_48919_MOESM16_ESM.xlsx]

## Sheet: Figure3
Figure.3a-(i)																		Figure.3a-(ii)
PC + LIG									PC										LIG sheet resistance (ohm/sq)
Layer height 0.1mm			Layer height 0.15mm			Layer height 0.2mm			Layer height 0.1mm			Layer height 0.15mm			Layer height 0.2mm			Laser Power	1.25W	1.5W	1.75W	2.0W	2.25W	2.5W	2.75W	3.0W	3.25W	3.5W	3.75W	4.0W	4.25W	4.5W	5.0W
area 3.04 mm^2			area 3.7 mm^2			area 4.53 mm^2			area 1.465 mm^2			area 2.2287 mm^2			area 1.9825 mm^2				2139.27	1876.4	1767.62	1473.02	1255.46	1101.36	924.601	797.695	575.61	662.545	527.934	616.569	531.016	546.371	440.6		Figure.3a-(iii)-(iv)
strain	Load(N)		strain	Load(N)		strain	Load(N)		strain	Load(N)		strain	Load(N)		strain	Load(N)			2538.12	1849.2	1880.93	1450.36	1441.29	1010.72	883.81	938.199	702.516	577.749	719.494	379.087	520.338	476.904	472.05		LIG Raman Spectra, Laser power 2.5W											LIG Raman Spectra, Laser power 3.0W
0	0		0	0.3		0	0.1		0	0.1		0.02	0.3		0	0.3			2583.45	2107.55	1731.36	1468.48	1373.31	1105.9	1024.31	693.451	765.969	650.53	459.223	541.118	422.457	440.772	456.291		0.00847922	0.00640326	0.00509001	0.00517216	0.007554	0.00506694	0.00753896	0.0091866	0.0178059	0.00581175		0.0186519	0.0175404	0.0173769	0.0157093
0	0		0	0.3		0	0.15		0	0		0.02	0.1		0	0.1			2674.09	1957.98	1473.02	1618.05	1201.08	1042.44	1028.85	711.581	788.631	719.136	587.385	548.928	497.114	514.183	501.107		0.00777511	0.00622446	0.00504393	0.00528859	0.0069716	0.00477596	0.00729027	0.00929403	0.0167458	0.00562141		0.017695	0.0159285	0.0161679	0.0142139
0	0		0	0.3		0	0.1		0	0		0.02	0.3		0	0.1			2343.23	1908.12	1450.36	1273.59	1160.28	1178.41	929.134	856.616	629.998	589.955	568.571	503.083	569.02	457.682	458.339		0.00718007	0.0051656	0.0049684	0.00504798	0.00662701	0.00500683	0.00704031	0.00916539	0.0164155	0.00472516		0.0162774	0.0145755	0.0149929	0.0128987
0	0		0	0.3		0	0.15		0	0		0.02	0.3		0	0.1																			0.00657249	0.00490411	0.00465647	0.00463966	0.00635097	0.00522634	0.00591413	0.00887614	0.0166587	0.00520776		0.0153384	0.0134534	0.0140613	0.0126778
0	0		0	0.3		0	0.15		0	0		0.02	0.4		0	0			LIG+Ag sheet resistance (ohm/sq)																0.00569798	0.00449066	0.0043929	0.00478219	0.00598636	0.00469243	0.00595378	0.00855765	0.0174433	0.00537491		0.0144619	0.0125112	0.0127887	0.0114102
0	0		0	0.3		0	0.15		0	-0.1		0.02	0.3		0	0.3		Laser Power	1.25W	1.5W	1.75W	2.0W	2.25W	2.5W	2.75W	3.0W	3.25W	3.5W	3.75W	4.0W	4.25W	4.5W	5.0W		0.0055986	0.00467404	0.00444212	0.00495318	0.00571801	0.00529085	0.00603519	0.00718504	0.0169977	0.00485887		0.0130058	0.0113388	0.0125272	0.0104249
0	0		0	0.3		0	0.15		0	-0.2		0.02	0.4		0	0.2			20.3956	14.5036	14.9568	13.2798	13.5518	13.7331	12.0108	14.8661	14.2316	15.9539	13.3251	12.7359	14.005	24.656	30.6841		0.00527733	0.00422783	0.0043488	0.00515041	0.00586559	0.00526658	0.00588817	0.00733373	0.0175705	0.00428722		0.0119293	0.0102421	0.0112411	0.00956943
0	0		0	0.3		0	0.15		0	0		0.02	0.3		0	0.1			20.2143	15.7273	14.141	12.9625	13.4158	13.2345	12.0561	13.9597	12.3733	12.6	12.6	13.0079	15.1381	22.7524	32.9049		0.00533546	0.00495919	0.00450728	0.00497547	0.00585515	0.00547202	0.00586557	0.0072636	0.0175332	0.00392677		0.010763	0.00858324	0.0109024	0.00879253
0	0		0	0.3		0	0.15		0	0		0.04	0.5		0	0.2			20.6222	19.0359	14.2769	12.7813	13.5064	12.7359	12.3733	12.328	12.2374	12.7359	12.6453	12.9625	18.0388	20.9848	35.715		0.0049085	0.00463978	0.00437459	0.00522559	0.00583693	0.00538707	0.00565026	0.00712847	0.0183586	0.00413043		0.00993361	0.00754998	0.0108987	0.00750949
0	0		0	0.3		0	0.15		0	0		0.06	0.8		0	0			18.6733	18.5827	13.1438	12.6453	12.7359	12.0108	11.8295	12.0561	12.4187	13.5064	13.1892	14.3676	14.5489	25.6985	37.6639		0.00472056	0.00476094	0.00436012	0.00503575	0.00555779	0.00566049	0.00512399	0.00704374	0.0185489	0.00517649		0.00935846	0.00619628	0.00986418	0.00730308
0	0		0	0.25		0	0.15		0	0		0.08	3.1		0	0.3			21.6647	19.0359	15.8633	12.0561	12.6	12.6	13.5064	13.8237	13.5064	13.6424	13.6877	13.1892	15.8633	19.0812	37.2107		0.00452928	0.005273	0.00451869	0.00499201	0.00549961	0.00558179	0.00447618	0.00717267	0.0185087	0.00546118		0.00901407	0.00565374	0.00867625	0.00669854
0	0		0	0.2		0	0.15		0	0		0.1	3.6		0	0.1																			0.00503744	0.00503033	0.00461929	0.0050493	0.00491668	0.00551827	0.00459765	0.00739518	0.0181473	0.00511928		0.00789007	0.00491103	0.00769571	0.00632969
0	0		0.0024	3.25		0	0.1		0	-0.1		0.12	3.6		0	0.2																			0.0049496	0.00530778	0.0044851	0.00447164	0.00482343	0.0045385	0.00416749	0.00724956	0.0191606	0.00578957		0.00774882	0.0038636	0.00699678	0.00566732
0	0		0.0024	4.5		0	0.05		0	0		0.14	3.5		0	0.3																			0.00509603	0.00550859	0.00438008	0.00429409	0.00472179	0.00474862	0.00459344	0.00717525	0.0200222	0.00646314		0.00695148	0.00376229	0.00534815	0.00483727
0.0008	1.4		0.0064	19.1		0.0008	1.95		0	0		0.16	6.7		0	0.3																			0.00503329	0.00543056	0.00430189	0.00449729	0.00502647	0.00460473	0.00456729	0.00745457	0.0203541	0.00605079		0.00650275	0.00292981	0.00452168	0.00398286
0.0016	6.95		0.008	22.5		0.0048	15.5		0	0		0.18	8.5		0	0.2																			0.00479331	0.0048584	0.00462734	0.00474917	0.00459336	0.0050507	0.00470981	0.00660885	0.0193915	0.00604496		0.00566127	0.0017685	0.00417195	0.00273333
0.0056	17.95		0.012	43.9		0.0056	17		0	0.1		0.18	12		0	0.2																			0.00477841	0.00527767	0.00444111	0.0050465	0.00405874	0.00483865	0.00464787	0.00660763	0.0187111	0.00564605		0.00527456	0.00126386	0.00380097	0.00224209
0.0064	21.3		0.0128	47.1		0.0088	28.45		0	-0.1		0.2	14.2		0	0.1																			0.00493168	0.00539607	0.00459261	0.00450603	0.0044436	0.00507862	0.00495077	0.00586918	0.0187885	0.00568451		0.00415482	0.000772268	0.00254067	0.00188943
0.0104	33.25		0.0168	67.6		0.0096	32.85		0	-0.1		0.22	17.6		0	0.2																			0.00560627	0.00512897	0.00432251	0.00406374	0.00377457	0.00511761	0.00438432	0.00594608	0.0186552	0.00582822		0.00421605	0.000467842	0.00184832	0.00155005
0.012	38.7		0.0176	69.85		0.0136	53.4		0	-0.1		0.24	19.9		0	0.2																			0.0052412	0.00503834	0.00429136	0.0041091	0.00361482	0.0049045	0.00488285	0.00566546	0.0188239	0.00488463		0.00374657	0.000149052	0.000955016	0.001083
0.0168	56.3		0.02	83.15		0.0152	56.05		0	0.1		0.26	23		0	0.5																			0.00473575	0.00534997	0.00420589	0.00419881	0.00325219	0.00464066	0.00495892	0.00585257	0.0191341	0.005109		0.00385279	0	0.000634252	0.000661792
0.0176	61.7		0.0208	85.15		0.02	76.85		0	0.2		0.28	25.4		0.02	0.7																			0.00506963	0.00509807	0.00427588	0.00458585	0.00285812	0.00442163	0.00456518	0.00585172	0.0187982	0.00478453		0.00434186	0.00010296	0	0
0.0232	75.2		0.024	100.7		0.02	79.05		0.0008	0.3		0.3	28.7		0.02	0.8																			0.00528805	0.00530786	0.00425367	0.00415239	0.00317312	0.00439379	0.00388715	0.00571599	0.019181	0.0041855		0.00458295	7.35251e-05	0.000804449	0.000556765
0.024	76.45		0.0248	105.2		0.024	93.8		0.0008	0.7		0.3	31.1		0.04	1.5																			0.00520449	0.00564447	0.00448031	0.00405122	0.00323154	0.00416099	0.00369929	0.00531238	0.019324	0.00394599		0.00450382	0.000239239	0.000656799	0.000637359
0.0272	84.6		0.0288	117.8		0.0248	95.85		0.0016	1.4		0.32	34.3		0.04	1.5																			0.00516262	0.00567969	0.00434348	0.00448308	0.00308741	0.00398478	0.00353257	0.00514772	0.01893	0.00421481		0.00413579	0.00076829	0.00116238	0.0010906
0.0272	85.9		0.0304	122.05		0.0288	114		0.0016	1.5		0.34	36.5		0.04	1.2																			0.00474858	0.00533638	0.00438375	0.00484972	0.00305876	0.0046338	0.00352579	0.00541235	0.0190322	0.00472776		0.00447189	0.00107835	0.00142406	0.00180022
0.0312	94.2		0.0352	139.55		0.0304	115.9		0.0016	2		0.36	39.6		0.06	1.5																			0.00490825	0.00519039	0.00436528	0.00518244	0.00322769	0.00490489	0.00331411	0.00547207	0.0187175	0.00491414		0.00518241	0.00163004	0.00126397	0.00208518
0.032	97		0.0352	141.15		0.0352	132.95		0.0024	1.9		0.38	42.1		0.06	1.2																			0.00511778	0.00523289	0.00436944	0.00491976	0.00289197	0.00537125	0.00343357	0.00550755	0.0184009	0.00486428		0.00560027	0.00151284	0.00124189	0.00180595
0.036	106.4		0.04	155.95		0.036	137.2		0.0024	1.6		0.4	45.3		0.08	1.8																			0.00501802	0.00524455	0.00425143	0.00490024	0.00290398	0.00550573	0.00327025	0.00592659	0.0187665	0.00462495		0.00657178	0.00183217	0.00184457	0.00216789
0.0368	108.2		0.04	157.65		0.04	146.8		0.0032	2.2		0.4	47.4		0.08	2.2																			0.00541974	0.00503771	0.00415562	0.00508484	0.00293251	0.00533644	0.00352191	0.00597169	0.0184336	0.00431764		0.00581836	0.00229597	0.00236528	0.00223441
0.0416	116.8		0.044	168.55		0.0416	150		0.0032	1.8		0.44	50.8		0.08	2.6																			0.00570513	0.00535994	0.00412645	0.00518015	0.00320537	0.00504188	0.00320871	0.00536225	0.0177863	0.00523761		0.0061999	0.00268119	0.00280072	0.00291053
0.0424	117.6		0.0456	171.35		0.0464	6.75		0.004	2.3		0.44	52.8		0.1	3.1																			0.00591513	0.00509286	0.00416033	0.00459743	0.00354744	0.00467527	0.0028165	0.0053626	0.0172159	0.00534654		0.00588643	0.00252213	0.00322034	0.00326117
0.0456	123.2		0.0504	5.65		0.0472	9.35		0.004	2.7		0.46	56.1		0.1	3.2																			0.00584392	0.00453754	0.00377028	0.00427721	0.0035066	0.00491279	0.00266042	0.00513189	0.0176223	0.00493243		0.00586701	0.00328111	0.00375094	0.00334815
0.0464	125.65		0.0512	5		0.0504	7.25		0.004	3.1		0.48	58.2		0.12	3.7																			0.00611418	0.00475514	0.00382132	0.00407171	0.00369943	0.00457681	0.00269444	0.0051218	0.0174804	0.00471026		0.00587935	0.00304426	0.00453413	0.00319512
0.0512	133.5		0.0544	4.3		0.0512	7.25		0.0048	3.4		0.5	61.2		0.12	4.1																			0.00603201	0.0045988	0.00401643	0.00370423	0.00332018	0.00460259	0.00255048	0.00516375	0.0174212	0.0049625		0.00610594	0.00246202	0.00564567	0.00350925
0.0512	134.35		0.0552	4.3		0.0544	7.25		0.0048	3.8		0.52	63.5		0.12	4.4																			0.00589914	0.00448753	0.00379501	0.00342082	0.00295809	0.00446775	0.002554	0.00505744	0.0166162	0.00513359		0.00559263	0.00340866	0.00563684	0.00379524
0.0568	2.45		0.0616	4.3		0.0552	7.3		0.0048	3.7		0.54	66.6		0.14	4.9																			0.00567995	0.00432262	0.00386256	0.00327056	0.00270864	0.00458509	0.00257556	0.00482638	0.0154251	0.00469324		0.00562528	0.00335499	0.00602743	0.00413439
0.0576	2.3		0.0616	4.35		0.0592	7.25		0.0056	3.6		0.54	68.5		0.14	5.6																			0.00546487	0.0042184	0.00413685	0.00301169	0.00227819	0.0040126	0.00247411	0.00472466	0.0154475	0.00485331		0.00635399	0.00361723	0.00666653	0.00496984
0.0608	2.2		0.0664	4.35		0.0608	7.25		0.0056	3.8		0.56	71.7		0.16	6.1																			0.00525239	0.00420908	0.0039469	0.00280242	0.00197596	0.00403203	0.00273458	0.00442241	0.0154227	0.00507249		0.00678253	0.00322595	0.00801761	0.00490212
0.0616	2.2		0.0664	4.3		0.0648	7.25		0.0064	3.7		0.58	73.3		0.16	6.9																			0.00544093	0.00399353	0.00379519	0.00235772	0.00202228	0.0037716	0.00285012	0.00415174	0.0149105	0.00445604		0.00701427	0.00309678	0.00802412	0.0049931
0.068	2.2		0.072	4.3		0.0656	7.25		0.0064	4.1		0.6	76.4		0.16	7.6																			0.00529375	0.00383408	0.00370695	0.00229348	0.00214399	0.00375033	0.00262225	0.00428404	0.0145676	0.00421762		0.00746466	0.00254736	0.00872061	0.00489168
0.0688	2.2		0.0728	4.35		0.0688	7.25		0.0072	4.3		0.62	78.6		0.18	8.2																			0.00516063	0.00369141	0.00365172	0.00214428	0.00202442	0.00382546	0.00259402	0.00432496	0.0142964	0.00387411		0.00712708	0.00289291	0.00917211	0.00530863
0.0744	2.2								0.0072	4.4		0.64	81.5		0.18	8.9																			0.00465264	0.00338418	0.00324917	0.00225965	0.00196156	0.00394858	0.0022964	0.00387428	0.0141831	0.00429122		0.00751753	0.00379949	0.009405	0.00588313
0.0744	2.2								0.0072	4.4		0.66	83.6		0.18	9.6																			0.00423	0.003254	0.00262947	0.00223679	0.00180821	0.00397143	0.00225871	0.00410404	0.0139549	0.00439241		0.00782138	0.00406518	0.0094407	0.00656266
0.0808	2.2								0.008	4.6		0.68	86.3		0.2	10.1																			0.00395468	0.00306555	0.00276389	0.00210331	0.00186931	0.0037663	0.00232645	0.00377484	0.0133284	0.00373132		0.00785639	0.00472479	0.0104578	0.00644385
									0.008	4.5		0.68	88.1		0.2	11.1																			0.00383714	0.00248877	0.0025284	0.0020543	0.00192517	0.00351025	0.00195208	0.0037533	0.0133154	0.00287767		0.00817506	0.0045077	0.010415	0.0065889
									0.0088	4.7		0.7	91.1		0.22	11.6																			0.00332221	0.00227517	0.00228314	0.00239607	0.0020447	0.00335896	0.00211268	0.0031698	0.0128623	0.00247355		0.00870031	0.00545013	0.00997983	0.00680978
									0.0088	5.6		0.72	92.6		0.22	12.3																			0.00310808	0.00155988	0.00189912	0.00203022	0.00170577	0.0029169	0.00192997	0.00299512	0.0130044	0.0024413		0.00928743	0.00581462	0.0107647	0.00674817
									0.0088	6.1		0.74	95.5		0.22	13.2																			0.0025039	0.000795809	0.00156997	0.00202841	0.00148628	0.00278658	0.0013047	0.00254578	0.0129628	0.00180087		0.00960103	0.00666744	0.0100498	0.0071175
									0.0096	6.6		0.74	97.3		0.24	13.9																			0.00246028	0.000652039	0.00119246	0.00177737	0.00155119	0.0026837	0.000832108	0.00222036	0.0120105	0.0013114		0.00990136	0.00724407	0.00989613	0.00725512
									0.0096	7.4		0.78	100		0.24	14.6																			0.00219911	0	0.000928918	0.00171876	0.00137035	0.00260639	0.000476296	0.00240184	0.0110835	0.000691986		0.0100766	0.008242	0.00960854	0.00694761
									0.0096	8		0.78	101.8		0.24	15.5																			0.00255368	0.000359673	0.00116128	0.00240466	0.00175487	0.00350716	0.000942407	0.00339674	0.0119048	0.00174979		0.0100153	0.00866256	0.00992758	0.0068473
									0.0104	8.6		0.82	104.5		0.26	16.1																			0.00309733	0.000730534	0.00123495	0.0030741	0.00227005	0.00396636	0.00227866	0.00401664	0.0120799	0.00190408		0.0114146	0.00883487	0.0104119	0.00706663
									0.0104	9.6		0.82	105.7		0.26	16.9																			0.00341657	0.00107164	0.00152902	0.00346399	0.00251146	0.00435043	0.00206546	0.00445703	0.0134516	0.00187752		0.0115065	0.00956068	0.0102254	0.00680508
									0.0112	10		0.84	108.3		0.28	17.9																			0.00382052	0.0015734	0.00189237	0.0033301	0.00286254	0.00441034	0.0023368	0.00437218	0.0139906	0.00207242		0.0118372	0.00934018	0.0108364	0.00721754
									0.0112	10.6		0.86	110.1		0.28	18.4																			0.00442679	0.00211392	0.00194394	0.00367549	0.00336185	0.00460881	0.00287272	0.00463539	0.0141682	0.00254804		0.0111894	0.00945243	0.0112208	0.00780929
									0.0112	11.5		0.88	112.7		0.28	19.1																			0.00458683	0.00236487	0.00225713	0.0043138	0.00368309	0.00474521	0.00345865	0.0048235	0.0140955	0.00294471		0.0109658	0.00984874	0.0113516	0.00841274
									0.012	12		0.9	114.4		0.3	20.1																			0.00464509	0.00305359	0.00234895	0.00474828	0.00378018	0.00478193	0.00327257	0.00516288	0.014119	0.00331734		0.0112821	0.0098479	0.011078	0.00774071
									0.012	13		0.92	116.7		0.3	20.6																			0.00467092	0.00409219	0.00245234	0.0051837	0.00388634	0.00503183	0.00324149	0.0061334	0.0153883	0.0033372		0.0118718	0.00998159	0.0121415	0.00793544
									0.012	13.5		0.94	118.2		0.3	21.5																			0.00525601	0.00433089	0.002707	0.00520234	0.00431667	0.00515985	0.00400294	0.00624216	0.0154785	0.00323263		0.0123384	0.0100998	0.0120643	0.00836305
									0.0128	14.3		0.96	120.5		0.32	22.4																			0.00569013	0.00470353	0.00329641	0.00515348	0.004606	0.00530506	0.00474935	0.00612919	0.0157562	0.00331725		0.0126344	0.0101171	0.0126629	0.00836165
									0.0128	15.2		0.98	121.8		0.32	22.9																			0.00558317	0.00447687	0.00403206	0.00491901	0.00458344	0.00545972	0.00479263	0.00651322	0.0159706	0.0039001		0.0122472	0.00993383	0.0122922	0.00859251
									0.0136	15.8		1	124		0.32	23.7																			0.00557143	0.00462398	0.0040963	0.00507043	0.00482132	0.00552134	0.00495122	0.00642187	0.0172854	0.00411766		0.0130232	0.00926161	0.0131586	0.00962917
									0.0136	16.5		1	125.7		0.34	24.6																			0.0057444	0.00473894	0.00461081	0.00535921	0.00472966	0.00535154	0.00521811	0.00668009	0.0159112	0.00388203		0.0127398	0.00947626	0.014041	0.00944285
									0.0136	17.4		1.04	127.8		0.34	25.1																			0.0060448	0.0049302	0.00486274	0.00535086	0.0047303	0.00573481	0.0053983	0.00643024	0.0155551	0.0038397		0.0122518	0.00938593	0.0140211	0.00989811
									0.0144	18		1.04	129.1		0.36	26.1																			0.00618888	0.00522258	0.00497674	0.00547617	0.00495722	0.00604752	0.0057808	0.00677677	0.0149624	0.00401899		0.0126305	0.00921216	0.0142333	0.00932155
									0.0144	18.7		1.06	131.1		0.36	26.8																			0.00640006	0.00520445	0.00505703	0.00555461	0.00497257	0.00612766	0.00566859	0.00649894	0.0157767	0.00383538		0.0124346	0.00878516	0.0130058	0.00924915
									0.0144	19.6		1.08	132.4		0.36	27.4																			0.00661086	0.00482946	0.00568023	0.0054939	0.00497872	0.00603313	0.00571375	0.00680052	0.0162958	0.00393143		0.0117388	0.00924318	0.0134124	0.0095709
									0.0152	20.5		1.1	134.3		0.38	28.3																			0.00709887	0.00507047	0.00566952	0.00515864	0.00562849	0.00597492	0.00621438	0.00748041	0.0165406	0.00369799		0.012169	0.00901123	0.0137295	0.0101192
									0.0152	20.9		1.12	135.9		0.38	29.1																			0.0070931	0.00564584	0.00583275	0.00557482	0.00552719	0.00647594	0.00643228	0.00770282	0.0159944	0.00454357		0.0118743	0.00934414	0.0134894	0.00982799
									0.016	21.9		1.14	137.7		0.38	29.9																			0.00729067	0.0055657	0.00585827	0.00550673	0.00555373	0.0066772	0.00649902	0.00740017	0.0169956	0.00453619		0.0127792	0.00930963	0.0133085	0.010782
									0.016	22.7		1.16	139		0.4	30.8																			0.00717485	0.00612276	0.00611751	0.00582692	0.00553537	0.00627985	0.00665368	0.00743792	0.0166267	0.00477512		0.0133641	0.00920275	0.0123213	0.0100112
									0.016	23.3		1.18	140.8		0.4	31.2																			0.00705863	0.00633477	0.00628801	0.00559518	0.00526451	0.00630266	0.00667327	0.00762218	0.0152269	0.00514285		0.0133355	0.00910652	0.0117335	0.0104297
									0.0168	24.1		1.2	141.5		0.42	32.3																			0.00728603	0.00653236	0.00617603	0.00579498	0.00547318	0.00570032	0.00653625	0.00730158	0.0154738	0.00585214		0.0126933	0.00867387	0.0116498	0.00997759
									0.0168	25		1.22	143.4		0.42	33.2																			0.00724891	0.00614662	0.00598912	0.0057848	0.00619073	0.00570745	0.00623285	0.00707324	0.0164224	0.00546559		0.0123611	0.00887067	0.0115488	0.00970028
									0.0168	25.6		1.24	144.5		0.42	33.7																			0.00744618	0.00620994	0.00577009	0.00602639	0.00644828	0.0058883	0.00669004	0.00747297	0.0167151	0.00597248		0.0130448	0.00919878	0.0107428	0.0089906
									0.0176	26.4		1.26	146		0.44	34.3																			0.00773864	0.00672199	0.00595343	0.00631537	0.00637557	0.00548773	0.00654865	0.00801849	0.0176116	0.00648413		0.0135188	0.00870332	0.0105294	0.00977589
									0.0176	27.3		1.28	147.2		0.44	35.4																			0.00762791	0.00692235	0.00566515	0.00657602	0.00612299	0.00535552	0.00660972	0.00842822	0.0175611	0.00676379		0.0140461	0.00900411	0.0101044	0.00979384
									0.0176	27.9		1.3	148.7		0.44	36																			0.00728629	0.00713495	0.00544827	0.0065837	0.00637738	0.00443788	0.0067477	0.00884631	0.0176416	0.00732173		0.01359	0.00888283	0.00867367	0.00932817
									0.0184	28.7		1.32	149.4		0.46	36.6																			0.00715586	0.00703481	0.00560601	0.00618127	0.006468	0.00419757	0.00669408	0.00861844	0.0173166	0.0077641		0.0139296	0.00940756	0.00811453	0.00900498
									0.0184	29.5		1.34	150.9		0.46	37.7																			0.00735193	0.00740368	0.00582581	0.00593587	0.00683855	0.00413258	0.00716001	0.00893932	0.0173994	0.00727345		0.0142414	0.00974289	0.00859208	0.0091554
									0.0184	30.4		1.36	151.7		0.46	38.1																			0.00734668	0.00751682	0.00572186	0.00534445	0.00669699	0.00390721	0.00708304	0.00882389	0.0169547	0.0069653		0.0132364	0.0107946	0.00873552	0.0095075
									0.0192	31.1		1.38	152.9		0.48	38.9																			0.00722078	0.00735092	0.00577949	0.00507614	0.0063732	0.00400444	0.00704104	0.00846289	0.0173109	0.00666337		0.0129079	0.0107198	0.00885818	0.00857236
									0.0192	31.7		1.38	153.8		0.48	40																			0.006723	0.00699592	0.00567267	0.00544746	0.00623779	0.00429283	0.00764892	0.00853751	0.0173427	0.00686112		0.0125978	0.0104746	0.00854295	0.00847104
									0.02	32.4		1.42	155		0.5	40.4																			0.00679474	0.00672915	0.00573007	0.00537988	0.00626424	0.00474405	0.00720459	0.00832963	0.0183776	0.00679467		0.012672	0.0106409	0.00830643	0.00779744
									0.02	33.3		1.42	156		0.5	41.1																			0.0065603	0.00666392	0.00550115	0.00476149	0.00669888	0.00459751	0.00718156	0.00879067	0.0184132	0.00599473		0.0131329	0.0102672	0.00741548	0.00737804
									0.02	33.9		1.46	156.9		0.5	42.1																			0.00635791	0.00673851	0.00602219	0.0049227	0.00646994	0.00413857	0.0069791	0.00925717	0.0179143	0.00615253		0.0125314	0.0108248	0.00793081	0.00701839
									0.0208	34.5		1.46	157.5		0.52	42.5																			0.00632623	0.0065223	0.00562294	0.0048069	0.00686804	0.00445111	0.007159	0.0091122	0.0173154	0.00610136		0.0122413	0.0103072	0.00820606	0.00746848
									0.0208	35.6		1.5	158.3		0.52	43.4																			0.00615593	0.00708952	0.00559449	0.00522002	0.00663399	0.0046863	0.00725574	0.0090647	0.0178189	0.00666897		0.0125633	0.0100835	0.00755103	0.0076199
									0.0216	36		1.5	158.9		0.52	44.1																			0.00595908	0.00637521	0.00529482	0.00533769	0.00642411	0.00488059	0.00737314	0.00857497	0.0185117	0.00578095		0.0121906	0.00985507	0.00776129	0.0074216
									0.0216	37.2		1.54	159.6		0.54	44.7																			0.00565364	0.00627932	0.00486246	0.0055429	0.00610412	0.00487122	0.00729848	0.0085332	0.0191298	0.00594198		0.0114619	0.00973985	0.00659727	0.00780694
									0.0216	37.8		1.54	160.1		0.54	45.6																			0.00556696	0.00665932	0.0048012	0.00556138	0.00602753	0.00549128	0.00756335	0.00823641	0.0182076	0.00617239		0.0108601	0.00916611	0.00713984	0.00792444
									0.0216	38.4		1.58	160.8		0.56	46.3																			0.00569761	0.00686202	0.00479171	0.00499039	0.0059267	0.00536705	0.00759702	0.00833584	0.0187487	0.00611174		0.0107946	0.00899107	0.007592	0.00818655
									0.0224	39.2		1.58	161.1		0.56	46.8																			0.00497958	0.00645376	0.0046217	0.00526568	0.00604885	0.00536335	0.00710204	0.00836762	0.0197331	0.00602697		0.0101912	0.00887569	0.00745775	0.00782232
									0.0224	40		1.62	161.1		0.56	47.8																			0.00507029	0.00587418	0.00450602	0.00466889	0.00592624	0.0051872	0.00649323	0.00779214	0.019474	0.00564038		0.00922708	0.00845412	0.00737547	0.00804147
									0.0232	40.5		1.64	160.6		0.56	48.5																			0.00551679	0.00602743	0.00458088	0.00458342	0.00537688	0.00503107	0.00593458	0.00733964	0.0199151	0.00583943		0.00905917	0.00869994	0.00727392	0.00768971
									0.0232	41.5		1.66	160.5		0.58	48.9																			0.00532933	0.00573185	0.00475488	0.00451903	0.00517185	0.00458722	0.00573359	0.00804586	0.0200523	0.00623807		0.00987159	0.00846765	0.00713106	0.00684751
									0.0232	42.2		1.68	159.8		0.58	50																			0.00558289	0.00544232	0.00460803	0.00406953	0.0049411	0.00470233	0.00579757	0.00831017	0.0198411	0.00563242		0.0105515	0.00871895	0.0062024	0.00720042
									0.024	42.7		1.7	158.1		0.6	50.5																			0.00528017	0.00549215	0.00486107	0.00362419	0.00479802	0.00528392	0.00571607	0.00831882	0.0196188	0.005835		0.0100605	0.00841074	0.00631658	0.0083318
									0.024	43.5		1.72	154		0.6	51.1																			0.0049456	0.00523294	0.00458114	0.00322366	0.0047325	0.00528251	0.00555483	0.00857578	0.0204287	0.00591938		0.0102916	0.00862125	0.00609302	0.00789837
									0.024	44.3		1.94	1.4		0.6	51.9																			0.00472381	0.00562028	0.00460793	0.00318964	0.00484819	0.00515312	0.00552012	0.00862045	0.0202797	0.00555361		0.00938924	0.0077499	0.00579678	0.00708601
									0.0248	44.9		1.94	1.9		0.62	52.4																			0.00444841	0.00543442	0.00453605	0.00317829	0.00505599	0.00470436	0.00478074	0.00875014	0.0201492	0.00584913		0.00984192	0.00756454	0.00578181	0.00658217
									0.0248	45.6		1.94	1.8		0.62	53.2																			0.00493708	0.00535767	0.00426903	0.00315337	0.00518738	0.00468772	0.00484146	0.00859509	0.0202752	0.00621763		0.00952739	0.00725689	0.00559662	0.00653087
									0.0256	46.3		1.94	1.8		0.62	54.2																			0.00505523	0.00538385	0.00433222	0.00352122	0.00524547	0.00426927	0.00486484	0.00838405	0.0205906	0.00652967		0.00826402	0.00786749	0.00502324	0.00576781
									0.0256	46.9		1.94	1.8		0.64	54.5																			0.00570966	0.0057274	0.00418428	0.00326718	0.005009	0.00419726	0.00516555	0.00808376	0.0206565	0.00652493		0.00868913	0.00755298	0.00391545	0.00506523
									0.0256	47.7		1.94	1.5		0.64	55.4																			0.00588132	0.00587999	0.00438037	0.00336786	0.00496807	0.0045478	0.00520935	0.00795041	0.0207863	0.00634404		0.00879584	0.00718073	0.00476468	0.00498189
									0.0264	48.3		1.94	1.9		0.66	56.2																			0.00609594	0.00568138	0.00443332	0.00349581	0.00507374	0.00407863	0.00507912	0.00824728	0.0210694	0.00641618		0.00903505	0.00722864	0.00463019	0.00529283
									0.0264	49		1.94	1.6		0.66	56.8																			0.00640792	0.00590614	0.00442742	0.00367443	0.00456673	0.00415691	0.00500266	0.00823219	0.0206489	0.00653081		0.00977657	0.00717116	0.00620827	0.00500362
									0.0264	50		1.94	1.6		0.66	57.3																			0.00625927	0.0052177	0.00391412	0.0038542	0.00467926	0.00448943	0.00483005	0.00851933	0.0204502	0.00662881		0.00911787	0.00623804	0.00529689	0.00536183
									0.0272	50.3		1.94	1.7		0.68	58.3																			0.0062688	0.00494943	0.00394427	0.00395012	0.00478599	0.00457909	0.00469672	0.00812406	0.0202155	0.00652847		0.00840698	0.00598988	0.00538349	0.00475594
									0.0272	51.2		1.94	1.7		0.68	58.8																			0.00639647	0.00474766	0.00398159	0.00437076	0.00522388	0.00404873	0.00449439	0.0075237	0.0205582	0.00561485		0.00830934	0.00574053	0.00602024	0.00393729
									0.028	51.9		1.94	1.7		0.68	59.3																			0.0068441	0.00459578	0.00417783	0.00442811	0.00515004	0.00430232	0.0046239	0.00779172	0.0202707	0.00504753		0.00763682	0.00505247	0.00569814	0.00252071
									0.028	52.4		1.94	1.8		0.7	60.2																			0.00678853	0.00465039	0.00391512	0.0048159	0.00501534	0.00450839	0.00412759	0.00749848	0.0209402	0.00501332		0.00668105	0.00436005	0.00632036	0.00285386
									0.028	53.2		1.94	1.7		0.7	60.6																			0.0066563	0.00405476	0.0042733	0.00531915	0.00535563	0.00491836	0.00448149	0.00738828	0.0202434	0.0044156		0.0062662	0.0043557	0.00672615	0.00278285
									0.0288	53.8		1.94	1.7		0.72	61.5																			0.00634606	0.00414097	0.00413608	0.00520786	0.00508094	0.00496417	0.00447215	0.00697214	0.0198377	0.00401788		0.0061687	0.00416495	0.0064757	0.00358006
									0.0288	54.5		1.94	1.8		0.72	62.1																			0.00641802	0.00418841	0.00427092	0.0050144	0.00494213	0.00508311	0.00471627	0.00710422	0.0183818	0.00439703		0.0065396	0.00349966	0.00595947	0.00450059
									0.0288	55.1		1.94	1.5		0.72	62.5																			0.0062458	0.00452959	0.00396504	0.00503671	0.0053352	0.00464102	0.00454492	0.00700382	0.0191081	0.00433133		0.00596315	0.00180464	0.00574807	0.00490218
									0.0296	55.9		1.94	1.8		0.74	63.4																			0.00647671	0.00439407	0.00430392	0.00446496	0.00597844	0.00468067	0.00449192	0.00704882	0.0198591	0.00455519		0.0052546	0.00194841	0.00576538	0.00398777
									0.0296	56.4		1.94	1.6		0.74	64.1																			0.00602865	0.00450497	0.00449149	0.00474852	0.00579677	0.00458347	0.00388787	0.00735938	0.0196992	0.00498486		0.00460568	0.00214216	0.00571878	0.00468749
									0.0304	57.3		1.94	1.7		0.76	64.5																			0.00518799	0.00492861	0.00448223	0.00485569	0.00631426	0.00443888	0.0041329	0.00708367	0.019476	0.00419391		0.00483697	0.00137183	0.00676728	0.00520622
									0.0304	57.8		1.94	1.6		0.76	65.3																			0.00533437	0.00505222	0.00454783	0.0048142	0.00603695	0.00471285	0.00354318	0.00699293	0.0190908	0.00458331		0.00401037	0.00171674	0.00703625	0.00567848
									0.0304	58.4		1.94	1.7		0.76	65.9																			0.00589745	0.00507954	0.00440851	0.00505976	0.00609505	0.00524339	0.00294783	0.00689209	0.0188354	0.00453773		0.00413511	0.0014352	0.00686682	0.00580075
									0.0304	59.4					0.78	66.3																			0.0054607	0.00489979	0.00436912	0.00448368	0.00625309	0.00541475	0.00323779	0.00706396	0.0184292	0.00502927		0.00371922	0.00122498	0.00641149	0.00529768
									0.0312	59.7					0.78	67.2																			0.00544192	0.00484288	0.0043769	0.00467215	0.0059593	0.00543466	0.00343192	0.00698116	0.0187041	0.00593743		0.00380888	0.000927821	0.00583889	0.00558012
									0.0312	60.2					0.78	67.7																			0.00577667	0.00457065	0.00412122	0.00512889	0.00545792	0.0059027	0.00409276	0.00703437	0.0186244	0.00606215		0.00328869	0.00102221	0.00522412	0.00565563
									0.0312	61					0.8	68.2																			0.00585705	0.00456419	0.00414961	0.00490657	0.00522555	0.00573821	0.00386264	0.00722975	0.0190451	0.00587003		0.00312835	0.000913853	0.00526492	0.00615774
									0.032	61.7					0.8	69.1																			0.00600824	0.00455491	0.00415377	0.00480981	0.00528331	0.00566425	0.00377352	0.00651293	0.0185132	0.00498668		0.00205733	0.000891144	0.00511975	0.00686738
									0.032	62.2					0.82	69.6																			0.00589639	0.00475101	0.0041565	0.00437566	0.00464685	0.00588678	0.0038215	0.00617255	0.0188398	0.00529538		0.00295217	0.000769421	0.00478674	0.00675343
									0.032	63.2					0.82	70.1																			0.0055157	0.00458322	0.00447422	0.00475688	0.00483789	0.00545202	0.00382886	0.005546	0.0188997	0.0051555		0.00387181	0.000310592	0.00431489	0.00532363
									0.0328	63.5					0.82	71																			0.00582039	0.00418328	0.00491654	0.00466546	0.00489817	0.00506777	0.0038193	0.00487735	0.0181149	0.00543548		0.00362253	0.000630922	0.00497117	0.00515549
									0.0328	64.1					0.84	71.4																			0.00520275	0.00438727	0.00486781	0.00456511	0.00417787	0.00532521	0.00326327	0.00497656	0.0184382	0.00505234		0.00496455	0.00107279	0.00541455	0.00461192
									0.0336	65.1					0.84	71.8																			0.00459821	0.00421605	0.00461887	0.00440619	0.00398963	0.0055677	0.00364145	0.00527738	0.0190157	0.00368157		0.00584334	0.00119722	0.00623912	0.00433232
									0.0336	65.2					0.84	72.6																			0.00466775	0.00444389	0.00443484	0.0047847	0.00351536	0.00587869	0.00386771	0.0050452	0.0198528	0.00359214		0.00693584	0.00120434	0.00663273	0.00451225
									0.0336	65.9					0.86	73.1																			0.00481199	0.00487371	0.00461256	0.00485444	0.00337901	0.0055803	0.00403881	0.00510594	0.0195154	0.00357873		0.00734471	0.00136981	0.00651783	0.00364893
									0.0344	66.6					0.86	73.7																			0.00431624	0.00461408	0.00457073	0.00503162	0.00316361	0.00572949	0.00389288	0.005261	0.0187808	0.00402303		0.00616936	0.0016554	0.00691122	0.00369021
									0.0344	66.9					0.86	74.3																			0.00395788	0.0046233	0.0040031	0.00547551	0.00331843	0.0056792	0.00393354	0.00545738	0.0180975	0.00440203		0.00662646	0.00230081	0.00681632	0.00329989
									0.0352	67.6					0.88	74.7																			0.00375699	0.00413554	0.00427795	0.00577189	0.00335801	0.00572533	0.00415013	0.00565863	0.018231	0.00421242		0.00655075	0.00175049	0.00817868	0.0040663
									0.0352	68.3					0.88	75.5																			0.00391805	0.00413978	0.00418102	0.00578245	0.00364152	0.00546139	0.00444898	0.00552376	0.0183684	0.00468835		0.006016	0.00182707	0.00771306	0.0052917
									0.0352	68.7					0.9	76.3																			0.00447425	0.0043025	0.00378731	0.00557389	0.00404627	0.00565865	0.00441263	0.00519311	0.0186999	0.00445017		0.00667086	0.00174204	0.00763028	0.00414221
									0.036	69.6					0.9	76.5																			0.0043248	0.00420503	0.00402217	0.00521834	0.00389575	0.00561999	0.00441784	0.00532873	0.0181389	0.00361494		0.00813967	0.00194796	0.00778926	0.0031488
									0.036	70.2					0.9	77																			0.00385318	0.00382674	0.00397121	0.00585043	0.00343178	0.00565013	0.00444263	0.00593428	0.0181064	0.00390878		0.0090006	0.00201114	0.00796319	0.00344989
									0.036	70.4					0.92	77.8																			0.00358457	0.00327235	0.00367299	0.00571366	0.00285536	0.00557789	0.00466946	0.00564837	0.0173318	0.00410727		0.00853764	0.00295628	0.00837103	0.00468664
									0.0368	71.4					0.92	78.1																			0.00336693	0.00328058	0.00345582	0.00575442	0.00318456	0.0049889	0.0044436	0.00543842	0.017934	0.0043282		0.00728169	0.00301251	0.0080501	0.00510257
									0.0368	72					0.94	78.8																			0.00339976	0.0027409	0.00331459	0.00507174	0.00287368	0.00446074	0.00460652	0.0051451	0.0178368	0.00383904		0.0079635	0.00288779	0.00858784	0.00431352
									0.0376	72.2					0.94	79.2																			0.00405231	0.00281758	0.0035926	0.00507791	0.00282404	0.00355124	0.00424121	0.00458054	0.0170995	0.00343214		0.00841	0.00294041	0.00951458	0.00510008
									0.0376	73.1					0.94	79.6																			0.00411357	0.00280218	0.00302833	0.00507642	0.00229062	0.00395194	0.00388548	0.00478717	0.0167262	0.00381569		0.00836333	0.0030174	0.00886175	0.00643226
									0.0376	73.5					0.96	80.5																			0.00363127	0.00280777	0.00297041	0.00493097	0.00232743	0.00394519	0.00362413	0.0046666	0.0161862	0.00387986		0.0083821	0.00455779	0.00788018	0.00633767
									0.0384	73.9					0.96	80.8																			0.00379461	0.00286278	0.00304542	0.00413493	0.00201539	0.00386407	0.00316362	0.00506134	0.0155063	0.00406961		0.00760837	0.00510942	0.0091053	0.00615048
									0.0384	74.8					0.96	81.2																			0.00368515	0.00315629	0.00316331	0.00443957	0.00218243	0.0040886	0.00337055	0.00523374	0.0152697	0.00357622		0.00686738	0.00536219	0.00813175	0.00653784
									0.0384	75.2					0.98	82																			0.00386002	0.00329211	0.00289748	0.00374488	0.00220677	0.00449069	0.0034414	0.00529348	0.0156755	0.00415685		0.00844103	0.00594549	0.00849008	0.00563794
									0.0392	75.5					0.98	82.5																			0.00351486	0.00341552	0.00290424	0.00422858	0.00197201	0.0043088	0.0034319	0.0049218	0.0166708	0.00398932		0.00926092	0.00650427	0.00837149	0.00558658
									0.0392	76.4					1	82.8																			0.00377289	0.00391307	0.00287035	0.00368758	0.00184558	0.00472809	0.00338823	0.00453582	0.0168833	0.00421998		0.00936189	0.00646243	0.00822095	0.00644744
									0.04	76.8					1	83.8																			0.00381518	0.0042743	0.00304762	0.00360744	0.00220091	0.00475413	0.00315782	0.00405889	0.0165847	0.00283973		0.0100592	0.00646406	0.00855779	0.00743999
									0.04	77.1					1	84																			0.00383521	0.00441574	0.00299206	0.00308771	0.00178599	0.00496606	0.00234573	0.0039978	0.0164216	0.00260004		0.010483	0.00730616	0.00896245	0.00798202
									0.04	78					1.02	84.5																			0.0041641	0.00464931	0.00308281	0.00290535	0.00173743	0.0050259	0.00206982	0.00397271	0.0154573	0.00322111		0.0106409	0.00777008	0.00973295	0.00742777
									0.0408	78.4					1.02	85.3																			0.00404921	0.00428018	0.00303781	0.00313498	0.00180309	0.00521516	0.0021594	0.00405604	0.0157414	0.00350063		0.0104565	0.00778579	0.00875033	0.00714956
									0.0408	78.6					1.02	85.5																			0.00424362	0.00451274	0.00327482	0.00327522	0.00178435	0.00477084	0.00226445	0.00338518	0.016226	0.00381132		0.0107224	0.00765647	0.00910836	0.00616939
									0.0416	79.5					1.04	85.9																			0.00450509	0.00463879	0.00324664	0.0024588	0.00196022	0.0050312	0.0022724	0.00405954	0.0158482	0.00306654		0.0107195	0.00923429	0.0094863	0.00559716
									0.0416	79.9					1.04	86.5																			0.00388005	0.00399524	0.00313916	0.00261929	0.0025059	0.00495098	0.00271091	0.00379468	0.0157866	0.00263074		0.011575	0.00899765	0.00978211	0.0059116
									0.0416	80					1.06	87																			0.00427147	0.00370408	0.00363659	0.00224471	0.00234762	0.00500539	0.00288379	0.00341165	0.0151442	0.00197843		0.0117521	0.00845024	0.00927446	0.00597204
									0.0424	80.9					1.06	87.4																			0.00403347	0.00385956	0.00351576	0.00246585	0.00280182	0.00447672	0.00275359	0.00411308	0.0152295	0.00252931		0.012458	0.00942269	0.00921207	0.00524596
									0.0424	81.3					1.06	88																			0.00396506	0.00419664	0.00329563	0.00273473	0.00309886	0.00417112	0.00284802	0.00429752	0.0153061	0.00261431		0.0122194	0.00871383	0.00844639	0.00468037
									0.0432	81.6					1.08	88.3																			0.0040278	0.00476789	0.00313692	0.00269699	0.00386634	0.00401231	0.00313802	0.00451832	0.0144839	0.00214742		0.0105107	0.00934017	0.00894867	0.00536631
									0.0432	82.5					1.08	88.8																			0.00434201	0.00479212	0.00321034	0.0026162	0.00422555	0.00404683	0.00304597	0.00504168	0.0131006	0.00273051		0.0101889	0.00915007	0.00912304	0.00624234
									0.0432	82.9					1.1	89.4																			0.00496916	0.00476096	0.00289931	0.0029357	0.00385897	0.00420158	0.00281261	0.00483273	0.0131229	0.00418016		0.0115606	0.00925963	0.00999096	0.00613606
									0.044	83.1					1.1	89.5																			0.00491872	0.00471921	0.00302789	0.00295126	0.00424509	0.00380893	0.00287143	0.00563137	0.0134689	0.00432803		0.0131953	0.00846831	0.0105279	0.00572054
									0.044	83.9					1.1	90.1																			0.00560479	0.00454142	0.00331964	0.00299111	0.00425751	0.00359287	0.00319623	0.00581588	0.0140665	0.0041072		0.013438	0.00860854	0.0104895	0.0056375
									0.044	84.1					1.12	90.9																			0.00520429	0.00481484	0.00334992	0.00247275	0.00472765	0.00393932	0.00367196	0.00634035	0.0146522	0.00450481		0.0138654	0.00879786	0.01055	0.00560907
									0.0448	84.5					1.12	91.1																			0.00557611	0.00544171	0.00334628	0.00284108	0.00471893	0.00403822	0.00370286	0.00616504	0.0147765	0.0049372		0.0127554	0.0085768	0.0104823	0.00683037
									0.0448	85.3					1.14	91.4																			0.00566379	0.00521726	0.00371839	0.00346701	0.00464856	0.00403863	0.0036123	0.0065414	0.0140609	0.00574291		0.012325	0.00927125	0.010311	0.00759969
									0.0456	85.5					1.14	92																			0.00549441	0.00491353	0.00386682	0.0029823	0.00501164	0.00384447	0.00398576	0.00650463	0.013933	0.00541249		0.0120067	0.0091501	0.0098922	0.00708374
									0.0456	85.9					1.14	92.3																			0.00581927	0.00467353	0.00383828	0.00323983	0.00526092	0.00439427	0.00463458	0.00648334	0.0145081	0.0062262		0.011014	0.00856918	0.00954523	0.00835655
									0.0456	86.6					1.16	92.9																			0.00669118	0.00417803	0.00409244	0.00345942	0.00520158	0.00442663	0.00458224	0.00713066	0.0149272	0.00666712		0.0108483	0.00812329	0.00854437	0.00836924
									0.0464	86.9					1.16	93.4																			0.00715253	0.0046582	0.00419545	0.00407236	0.00580116	0.00438447	0.00500855	0.00780034	0.0158784	0.0063644		0.00966836	0.00818572	0.00797077	0.00776763
									0.0464	87.2					1.18	93.4																			0.00740029	0.0047514	0.00468387	0.00422551	0.00522998	0.00482134	0.00503964	0.00825008	0.0161173	0.00659862		0.0086776	0.00753576	0.00701959	0.00912003
									0.0472	87.9					1.18	94.1																			0.00818394	0.00533925	0.00501068	0.00500884	0.00555606	0.00488167	0.00585888	0.00882161	0.0158918	0.00726068		0.00964297	0.00727675	0.00644503	0.00972044
									0.0472	88.1					1.18	94.5																			0.00802496	0.00539434	0.00549981	0.00489016	0.0052323	0.00489059	0.00571141	0.00881371	0.015996	0.00799961		0.0094838	0.0068842	0.00694215	0.0104012
									0.0472	88.5					1.2	94.7																			0.00768189	0.00567614	0.00593917	0.00524722	0.00548924	0.00494078	0.00595342	0.00920662	0.0161686	0.00836705		0.00955396	0.00710199	0.00652111	0.00932332
									0.048	89.1					1.2	95.3																			0.00817634	0.00639676	0.00598624	0.00583884	0.00591732	0.00531444	0.0064199	0.00903983	0.0163289	0.00824359		0.00958869	0.00733742	0.00669287	0.00821829
									0.048	89.2					1.2	95.5																			0.008167	0.00674221	0.00672241	0.00615307	0.00616325	0.00597641	0.00709023	0.00964849	0.0157746	0.00890556		0.00869058	0.0072182	0.00716464	0.00844988
									0.0488	89.5					1.22	95.9																			0.00899704	0.00767835	0.00701238	0.00607469	0.0065463	0.00611107	0.00675734	0.0101518	0.016676	0.00891614		0.00742249	0.00810693	0.00671506	0.00955378
									0.0488	90.3					1.22	96.5																			0.00877463	0.00832261	0.00702934	0.00642285	0.00623897	0.00611402	0.00689927	0.00999417	0.0174228	0.00915018		0.00638334	0.00732905	0.00649369	0.00912113
									0.0488	90.5					1.24	96.6																			0.00966359	0.00851873	0.00736671	0.00733357	0.00618997	0.00588821	0.00750593	0.00999948	0.0176632	0.0101032		0.00586806	0.0073044	0.00707361	0.00804996
									0.0496	90.7					1.24	97.1																			0.010037	0.00947664	0.00805527	0.00701859	0.00665452	0.00564139	0.00827428	0.010778	0.0170142	0.0109372		0.00592375	0.00763918	0.00705347	0.00815215
									0.0496	91.5					1.24	97.6																			0.0109984	0.0102585	0.00868269	0.00695026	0.00734666	0.00537646	0.00799249	0.0102629	0.0172938	0.0115362		0.00519815	0.00840201	0.00728817	0.00844998
									0.0504	91.5					1.26	97.7																			0.0117449	0.0106267	0.00927027	0.00744304	0.00823915	0.00528594	0.00883059	0.0113783	0.0175476	0.0108932		0.00387027	0.00884601	0.00664929	0.00780273
									0.0504	91.8					1.26	98																			0.0124825	0.0118986	0.0100147	0.00746942	0.0087975	0.00548587	0.00894143	0.0113548	0.0169776	0.0124638		0.00292596	0.00922594	0.00771146	0.00606474
									0.0504	92.5					1.28	98.7																			0.0130214	0.0127934	0.00978475	0.00781695	0.00954578	0.00557829	0.00947482	0.012141	0.0182199	0.0130526		0.00228862	0.0088128	0.00762497	0.0058701
									0.0512	92.4					1.28	98.8																			0.0135209	0.0136786	0.0104318	0.00872969	0.00958539	0.0059471	0.00972216	0.0127394	0.0178755	0.0138952		0.00331986	0.00746288	0.00657187	0.00576308
									0.0512	92.9					1.28	98.9																			0.0142644	0.0139205	0.0108965	0.00895608	0.00988239	0.00575811	0.0104918	0.0135544	0.0171215	0.0148447		0.00333979	0.0074297	0.00621749	0.0053242
									0.052	93.4					1.3	99.5																			0.0145433	0.0147212	0.0116998	0.00893302	0.0108568	0.00601929	0.0107575	0.0142362	0.0169819	0.015951		0.00356234	0.0066682	0.00672224	0.00508303
									0.052	93.4					1.3	99.4																			0.0150977	0.015199	0.0121449	0.00886854	0.0112033	0.00602232	0.01176	0.0150316	0.0168041	0.0161377		0.00250566	0.00637377	0.00660578	0.00520866
									0.052	94					1.32	100.1																			0.0155044	0.015088	0.0127391	0.00885441	0.0122136	0.00591941	0.0123702	0.0154911	0.0172129	0.0166782		0.00300412	0.006134	0.00619309	0.00542817
									0.0528	94.2					1.32	100.6																			0.0161426	0.0153562	0.0132928	0.00936514	0.0123241	0.00651229	0.0127916	0.0161488	0.0178588	0.0156982		0.00116927	0.00646459	0.00502995	0.00514754
									0.0528	94.4					1.32	100.5																			0.0167696	0.0164368	0.0140964	0.00986785	0.0126313	0.00719571	0.0138053	0.0162676	0.0188534	0.0161026		0.00164398	0.00624062	0.00409854	0.00501346
									0.0536	94.7					1.34	100.9																			0.0171754	0.017463	0.0151935	0.0108388	0.0134429	0.00770899	0.0150159	0.0170143	0.0194721	0.016635		0.00227924	0.0060744	0.00370068	0.00544026
									0.0536	94.9					1.36	101.4																			0.0173847	0.0186906	0.0156165	0.0117138	0.0142795	0.00766799	0.0166706	0.0176087	0.0190746	0.0173967		0.00212742	0.00592934	0.00485823	0.00503502
									0.0536	94.3					1.36	101.3																			0.0184876	0.0197131	0.0160992	0.0126665	0.0150604	0.00807358	0.0174543	0.0178954	0.0201179	0.0183337		0.00161219	0.00705348	0.00474599	0.00550616
									0.0544	94.1					1.38	101.8																			0.0186088	0.0202548	0.0167687	0.013489	0.0159712	0.00823104	0.0183752	0.0186709	0.0207352	0.0197707		0.00140617	0.00637823	0.0049428	0.00609406
									0.0544	92.6					1.38	101.9																			0.0195776	0.0213879	0.0171839	0.0143251	0.0171976	0.00798919	0.0197097	0.0190586	0.0212963	0.0204448		0	0.00605148	0.00506875	0.00598962
									0.0552	89					1.38	101.7																			0.0205855	0.0222742	0.0181281	0.0147243	0.0176636	0.00856982	0.0204057	0.019406	0.0212463	0.0213115		0.000571026	0.00675812	0.00580201	0.0047966
									0.06	1.6					1.4	102.4																			0.0215116	0.0225606	0.0188363	0.0157455	0.0180948	0.00862369	0.0210806	0.0203764	0.0220894	0.0222162		0.000289369	0.00682619	0.0052374	0.00456377
									0.0608	3.2					1.4	102.7																			0.0224545	0.0238022	0.0198464	0.0168227	0.0183478	0.00913369	0.022806	0.0213624	0.0236268	0.0224878		8.71444e-05	0.00741292	0.00545735	0.00453426
									0.0608	2.9					1.42	102.4																			0.0225735	0.0247368	0.0209442	0.0178951	0.0196934	0.00943096	0.0234313	0.0226208	0.0249603	0.0237133		0.0023502	0.00789246	0.00563979	0.00356149
									0.0616	2.6					1.42	102.7																			0.023145	0.0263415	0.0209883	0.0180681	0.0197442	0.00982176	0.0242244	0.0235596	0.0249182	0.0247249		0.00341637	0.00771215	0.00587976	0.00377857
									0.0616	3.2					1.42	103.1																			0.0235472	0.0265651	0.0219454	0.0194154	0.0205942	0.0100638	0.0255721	0.02411	0.0252939	0.0256615		0.00188979	0.00860181	0.00597822	0.00351989
									0.0616	2.6					1.44	102.9																			0.0247794	0.0272572	0.0227556	0.0195419	0.0213212	0.0104719	0.0262226	0.0252611	0.0254783	0.0266684		0.00193094	0.00944853	0.00665986	0.0039458
									0.0624	3.1					1.44	103.4																			0.0255399	0.0285749	0.0238346	0.0199168	0.0222704	0.0106813	0.0264172	0.0258173	0.0260088	0.027812		0.00239497	0.00991519	0.00702266	0.00387601
									0.0624	2.7					1.46	103.3																			0.0265049	0.0302149	0.0248742	0.0206111	0.0229856	0.0110048	0.028057	0.0264281	0.0259164	0.0290317		0.0035897	0.00941608	0.00714487	0.0040709
									0.0632	2.9					1.46	102.9																			0.0278305	0.0312562	0.0267642	0.021339	0.0234298	0.0110143	0.0295237	0.0268122	0.0271103	0.0304235		0.00479524	0.010262	0.00820717	0.00416337
									0.0632	2.8					1.46	103.2																			0.0291372	0.0331596	0.0277043	0.0220597	0.0240079	0.0113788	0.0305986	0.0283202	0.0285398	0.0314547		0.00419849	0.0109677	0.00889947	0.00445805
									0.0632	2.9					1.48	102.6																			0.0295245	0.0347452	0.0287494	0.0223021	0.0246026	0.01221	0.0326034	0.0307192	0.0303709	0.0326835		0.0050175	0.0118885	0.00940323	0.00591453
									0.064	3					1.48	102.2																			0.0303141	0.0357752	0.0300176	0.0229536	0.025567	0.0126197	0.0343621	0.0306245	0.0323978	0.0345217		0.00569746	0.0123219	0.00953793	0.00640475
									0.064	2.7					1.5	102.2																			0.031166	0.0370391	0.0312547	0.0233437	0.0270738	0.0126819	0.0353699	0.0313473	0.0328196	0.0362828		0.0066582	0.0129044	0.0116184	0.0069272
									0.0648	2.8					1.5	101.4																			0.0322499	0.0386039	0.0318631	0.0242374	0.027505	0.0136435	0.0357621	0.0323074	0.0341419	0.0378402		0.00808456	0.0133108	0.0115973	0.00833354
									0.0648	3					1.52	100																			0.0337479	0.0400097	0.0332713	0.0254692	0.0287684	0.0142367	0.0364374	0.033813	0.0352941	0.040107		0.00865208	0.0144832	0.0127687	0.00831924
									0.0648	2.9					1.66	-4.6																			0.0345183	0.0419566	0.0348402	0.0267891	0.0298982	0.0147873	0.0374089	0.0343766	0.0379498	0.041794		0.00958027	0.0145196	0.0128453	0.00834443
									0.0656	2.8					1.66	4.1																			0.036574	0.0437346	0.0358473	0.0275172	0.0304241	0.0157407	0.0386723	0.0364435	0.038925	0.0440592		0.0107106	0.0148102	0.0129341	0.00792669
									0.0656	3.1					1.66	3																			0.0377162	0.0454318	0.0373482	0.029498	0.0313477	0.016502	0.0399519	0.0379478	0.0407923	0.0448327		0.0113637	0.0151816	0.0134159	0.00867292
															1.68	2.4																			0.0395681	0.0471826	0.0382147	0.0309822	0.0324564	0.0170177	0.0422573	0.0393247	0.0411211	0.0454413		0.0126765	0.0165268	0.0152411	0.00912129
															1.68	2.1																			0.0410711	0.0481375	0.0398572	0.0326686	0.0334606	0.0177559	0.043523	0.0408715	0.0425702	0.0477454		0.0137022	0.017061	0.0155647	0.0102296
															1.7	2.2																			0.042103	0.0499077	0.0413796	0.0338567	0.0351986	0.0180968	0.0451007	0.0424497	0.0436142	0.0490041		0.016037	0.0178378	0.0172629	0.0107369
															1.7	2																			0.0437798	0.0516494	0.042992	0.0343368	0.0363012	0.0188341	0.0471281	0.0445501	0.0456375	0.0505368		0.0178935	0.0196343	0.0186733	0.0123807
															1.72	2.2																			0.0453575	0.0538945	0.0449576	0.0362122	0.0380604	0.0197784	0.0487917	0.0459932	0.0476497	0.0521517		0.0208246	0.0206253	0.0190886	0.0132764
															1.72	2.3																			0.0470714	0.0558947	0.0464415	0.0384604	0.0396999	0.020517	0.0508117	0.0477235	0.0487442	0.0532211		0.0229391	0.0218026	0.020422	0.0140448
															1.74	2																			0.0480257	0.0579475	0.0485176	0.0395803	0.0417307	0.0208319	0.052207	0.0488802	0.0504034	0.0555262		0.0237416	0.022119	0.0210142	0.0155589
															1.74	2																			0.049634	0.0602598	0.0502281	0.0409483	0.0432983	0.0223679	0.0538722	0.050179	0.0525524	0.0578813		0.0268734	0.0226218	0.0228541	0.0163529
															1.74	2.3																			0.0517057	0.0625033	0.0524191	0.0421468	0.045615	0.0227205	0.0557006	0.0523161	0.0547555	0.0595544		0.0296447	0.0229848	0.0239267	0.0189911
															1.76	2.2																			0.0539758	0.064314	0.0541287	0.0438518	0.0478036	0.0233286	0.0577193	0.0543002	0.0560097	0.0611346		0.0323958	0.0226586	0.0261456	0.0197852
															1.76	2.1																			0.055928	0.0668061	0.0559133	0.0455332	0.0497245	0.0249932	0.0595573	0.0569545	0.0574509	0.0636989		0.0336523	0.0249531	0.0270172	0.0218656
															1.78	2.2																			0.0581475	0.069435	0.0574866	0.0481233	0.0512003	0.0266875	0.0616608	0.0594221	0.0599936	0.065562		0.0361782	0.0257896	0.0288851	0.0234229
															1.78	2																			0.0599331	0.0719223	0.0598269	0.0505221	0.0538232	0.0278354	0.063202	0.061256	0.0607155	0.0682195		0.0365606	0.0276017	0.0298641	0.0254739
															1.78	2.1																			0.062984	0.073717	0.0623123	0.0525605	0.0556134	0.0291958	0.0653958	0.0632582	0.0624381	0.0715572		0.0394261	0.0294161	0.0309573	0.0270307
															1.8	2.3																			0.064901	0.0755668	0.0643065	0.0549001	0.0574889	0.0303386	0.0677466	0.065329	0.0638257	0.0742313		0.0405274	0.0309352	0.0314067	0.0293433
															1.8	1.9																			0.0668696	0.0780685	0.0667689	0.0575398	0.0595577	0.0320852	0.0696192	0.067402	0.0661237	0.0764469		0.0431976	0.0319929	0.0333316	0.0312447
															1.82	2.1																			0.069238	0.0807453	0.0690227	0.0595887	0.0613892	0.033307	0.0721976	0.0691676	0.0693041	0.0785025		0.0448283	0.0334284	0.0356026	0.0327393
															1.82	2.2																			0.0719459	0.083785	0.0721232	0.0613523	0.0636716	0.0348435	0.0750317	0.0711608	0.0718704	0.080961		0.0469745	0.034795	0.0373616	0.034897
															1.84	2.2																			0.074934	0.08742	0.0742647	0.0638649	0.0658866	0.0362321	0.0774064	0.0732223	0.0746116	0.0836816		0.0502763	0.0377079	0.0395927	0.0372973
															1.84	2.1																			0.0770869	0.0903184	0.0770655	0.0664414	0.067851	0.0379048	0.0797253	0.0757116	0.0777968	0.0867712		0.0525726	0.0399022	0.0409017	0.0390956
															1.84	2.1																			0.0798604	0.0932777	0.0797697	0.0694337	0.0699223	0.0398894	0.0830909	0.0785131	0.0795334	0.0895313		0.0552301	0.0421952	0.0435709	0.0409655
															1.86	2.1																			0.0824066	0.0965136	0.0818955	0.0726329	0.0726651	0.0415918	0.0856855	0.0804704	0.0829623	0.0931546		0.0590068	0.044369	0.0454441	0.0431346
															1.86	2.2																			0.0852008	0.100738	0.0844742	0.0748027	0.0753429	0.0435499	0.0881434	0.0824543	0.0858625	0.0960795		0.0607558	0.046049	0.0482203	0.0456549
															1.88	2.4																			0.0883851	0.105275	0.0876738	0.0780949	0.0780418	0.0457265	0.0908404	0.0853862	0.0890759	0.0986189		0.0626798	0.0479358	0.0521222	0.0492425
															1.88	2																			0.0915306	0.108531	0.0910888	0.0806775	0.080237	0.0482672	0.0937898	0.0883374	0.0919523	0.101651		0.06477	0.0502541	0.0543214	0.0521396
															1.9	2.1																			0.0946192	0.113047	0.0945985	0.0845241	0.0832931	0.0509151	0.0961684	0.0918206	0.0942687	0.105367		0.0678027	0.051715	0.0559345	0.0557904
															1.9	2.2																			0.0973754	0.116661	0.0975557	0.0876448	0.0859936	0.0534795	0.0999896	0.0952597	0.0975363	0.108659		0.0705858	0.05393	0.0566271	0.0585882
															1.9	1.9																			0.100661	0.119939	0.101264	0.0911625	0.0889892	0.0555378	0.103616	0.0978194	0.101447	0.114088		0.0739181	0.0556003	0.0587559	0.0624716
															1.92	2.1																			0.104669	0.124244	0.104766	0.0945584	0.0915837	0.0587296	0.107494	0.101197	0.104643	0.119216		0.0765201	0.0577359	0.060572	0.0653012
															1.92	2.2																			0.108051	0.128085	0.10833	0.0985617	0.0948892	0.0616784	0.111134	0.104804	0.1089	0.12289		0.0799409	0.0586678	0.0635691	0.0679495
															1.94	1.9																			0.111363	0.132784	0.111786	0.10179	0.0980974	0.0642584	0.113956	0.108277	0.111364	0.12696		0.0835	0.0617689	0.0661287	0.07079
															1.94	2.3																			0.115179	0.137266	0.115709	0.105762	0.101363	0.0665326	0.117576	0.112181	0.114095	0.130713		0.0877656	0.0641022	0.0684574	0.0735923
															1.94	2.2																			0.118861	0.141015	0.119299	0.108919	0.104895	0.0688347	0.121329	0.115771	0.117999	0.135299		0.093154	0.066009	0.0713326	0.0768067
															1.96	1.9																			0.121871	0.145265	0.123567	0.113077	0.108518	0.0714913	0.125311	0.119632	0.121704	0.139344		0.096587	0.0680383	0.0747354	0.0792499
															1.96	2.2																			0.125893	0.149508	0.127271	0.117075	0.11156	0.0745263	0.129363	0.123947	0.124806	0.145101		0.100308	0.0704278	0.0776206	0.081914
															1.98	2.1																			0.129398	0.153742	0.130774	0.120691	0.115501	0.077585	0.133518	0.128074	0.127864	0.14985		0.103328	0.0728903	0.0789588	0.085924
															1.98	2.2																			0.133239	0.158596	0.134698	0.12513	0.119435	0.0802484	0.13816	0.131879	0.1319	0.154343		0.106636	0.0759074	0.081931	0.0889086
															2	2.4																			0.137328	0.163884	0.138856	0.129026	0.123153	0.0834088	0.142391	0.135613	0.135395	0.1587		0.110917	0.0779129	0.0848504	0.092165
															2	1.9																			0.141176	0.168129	0.142932	0.133326	0.127005	0.0870351	0.1469	0.140195	0.139746	0.163082		0.113851	0.0812621	0.0881662	0.0949872
															2	2																			0.145015	0.172858	0.14658	0.137894	0.130965	0.0902528	0.151822	0.144483	0.144584	0.167949		0.117189	0.084255	0.0914768	0.0994977
															2.02	2.5																			0.14991	0.178445	0.151458	0.142051	0.134625	0.0943925	0.156305	0.149446	0.149478	0.173097		0.121273	0.0879419	0.0934671	0.10301
															2.02	2.2																			0.154524	0.183707	0.155801	0.147903	0.139236	0.0985574	0.161028	0.154119	0.15408	0.179122		0.125842	0.0906707	0.0957335	0.107817
															2.04	2.1																			0.159723	0.18867	0.160998	0.152193	0.143258	0.103408	0.165965	0.157828	0.158393	0.184989		0.130931	0.0938468	0.0998384	0.112308
															2.04	2.1																			0.164583	0.193763	0.165938	0.157881	0.147303	0.107885	0.170988	0.162734	0.163794	0.190273		0.133109	0.0959972	0.101838	0.116169
															2.06	2.1																			0.169835	0.199604	0.171081	0.163016	0.151323	0.111964	0.176616	0.167665	0.169858	0.196784		0.136376	0.0983925	0.103985	0.11957
															2.06	2.1																			0.17496	0.204617	0.17623	0.168673	0.15587	0.116015	0.181906	0.172497	0.174921	0.201142		0.139439	0.100186	0.108281	0.123413
															2.06	2.1																			0.179925	0.210901	0.181071	0.173084	0.161936	0.120509	0.187405	0.178024	0.180073	0.205912		0.14279	0.102867	0.110517	0.12901
															2.08	2																			0.185361	0.216721	0.186106	0.178838	0.166428	0.12532	0.193451	0.183167	0.185093	0.213033		0.148759	0.106964	0.112923	0.133182
															2.08	2																			0.190336	0.223351	0.190895	0.184782	0.172002	0.130716	0.198303	0.188397	0.189586	0.219417		0.154416	0.109978	0.114998	0.137768
															2.1	2.3																			0.196289	0.229566	0.196544	0.190977	0.17686	0.135426	0.203476	0.193511	0.195399	0.225545		0.159752	0.113462	0.118132	0.141273
															2.1	2.2																			0.201801	0.236359	0.202388	0.196923	0.18198	0.139946	0.209284	0.199458	0.199414	0.232743		0.164922	0.118123	0.121189	0.14721
															2.12	2																			0.207306	0.242591	0.209028	0.202825	0.187029	0.145876	0.215996	0.205265	0.206014	0.239051		0.170153	0.120601	0.124362	0.150703
															2.12	2.2																			0.213217	0.249982	0.215215	0.209285	0.192376	0.150928	0.222361	0.211922	0.212603	0.245761		0.175451	0.124256	0.127965	0.155493
															2.12	1.9																			0.218816	0.256745	0.221474	0.216176	0.197894	0.155983	0.228751	0.218111	0.21763	0.252533		0.181341	0.128281	0.131031	0.159624
															2.14	2.2																			0.224766	0.263028	0.227905	0.222526	0.203448	0.162339	0.235211	0.224557	0.222972	0.259417		0.186343	0.130671	0.13493	0.164
															2.14	2.4																			0.230562	0.269246	0.234639	0.228804	0.209795	0.168135	0.242046	0.230227	0.229336	0.267394		0.191672	0.135035	0.138541	0.168493
															2.16	2																			0.236936	0.276579	0.240967	0.236336	0.216803	0.174378	0.249235	0.236405	0.23619	0.275978		0.197062	0.139197	0.142327	0.173799
															2.16	2.1																			0.243039	0.282972	0.24751	0.242711	0.222621	0.180914	0.255056	0.242729	0.242482	0.283819		0.203015	0.143748	0.146293	0.179241
															2.16	2.3																			0.250125	0.29009	0.254706	0.250097	0.229708	0.18756	0.262089	0.250204	0.248988	0.291221		0.207808	0.147195	0.149592	0.18536
															2.18	2.1																			0.257579	0.297139	0.261523	0.256972	0.236443	0.194453	0.268964	0.256785	0.255567	0.299086		0.212819	0.15081	0.152764	0.190393
															2.18	2.3																			0.264235	0.303308	0.268136	0.264108	0.243327	0.201026	0.275351	0.264117	0.261663	0.30843		0.219309	0.154292	0.157095	0.197157
															2.2	2.2																			0.272038	0.310279	0.275157	0.271831	0.250204	0.207411	0.282033	0.270854	0.270368	0.317146		0.225441	0.158191	0.160798	0.203487
															2.2	2																			0.279076	0.317555	0.282795	0.279619	0.257593	0.215016	0.290487	0.278025	0.276223	0.325368		0.231101	0.162927	0.164845	0.209555
															2.2	2.2																			0.28721	0.324757	0.290171	0.287746	0.265495	0.222674	0.297862	0.285686	0.28237	0.33457		0.237934	0.167792	0.169277	0.215929
															2.22	2.2																			0.29415	0.332273	0.297548	0.296567	0.273129	0.230047	0.306035	0.293779	0.289839	0.342724		0.24468	0.171745	0.171975	0.220339
															2.22	2																			0.30134	0.338777	0.305048	0.305067	0.280357	0.238318	0.313891	0.301132	0.297163	0.351156		0.253134	0.176798	0.176776	0.226336
															2.24	2.2																			0.308823	0.34591	0.312736	0.313553	0.286693	0.247475	0.321203	0.30902	0.304351	0.359903		0.260821	0.181213	0.181956	0.231761
															2.24	2.3																			0.316383	0.354164	0.32053	0.322019	0.293624	0.255932	0.329532	0.316459	0.311211	0.369705		0.266801	0.18624	0.187382	0.237552
															2.26	2.1																			0.324021	0.361275	0.328659	0.331469	0.300457	0.264525	0.337492	0.324838	0.319346	0.378443		0.272612	0.191552	0.192942	0.243878
															2.26	2.3																			0.331252	0.369888	0.337105	0.340127	0.308414	0.273969	0.345293	0.332863	0.327138	0.388124		0.279914	0.196924	0.198266	0.249484
															2.28	2.1																			0.339465	0.377807	0.34553	0.348718	0.316445	0.283126	0.353605	0.341026	0.336404	0.397481		0.287051	0.203458	0.203566	0.257534
															2.28	1.9																			0.346873	0.385923	0.3535	0.357545	0.324989	0.292133	0.361511	0.349516	0.344775	0.406298		0.293603	0.208132	0.208836	0.263644
															2.28	2.4																			0.354469	0.394188	0.361733	0.366558	0.332143	0.301088	0.370288	0.357291	0.352037	0.415612		0.300336	0.212206	0.213442	0.269778
															2.3	2.2																			0.363289	0.40274	0.370168	0.376305	0.341041	0.310329	0.378486	0.365391	0.360504	0.425392		0.305635	0.21731	0.218682	0.276019
															2.3	2																			0.371109	0.411235	0.378192	0.386952	0.348829	0.320028	0.386612	0.374472	0.369036	0.435427		0.312531	0.222855	0.223644	0.283539
															2.32	2.1																			0.378706	0.419279	0.386746	0.396466	0.356808	0.329546	0.395649	0.382531	0.376412	0.446645		0.318799	0.22889	0.23	0.288546
															2.32	2.1																			0.386893	0.427749	0.394978	0.406725	0.365061	0.339048	0.403499	0.39187	0.383435	0.455904		0.326206	0.234845	0.237652	0.295263
															2.32	2.1																			0.394631	0.436232	0.402985	0.416815	0.372807	0.348419	0.411474	0.400506	0.391335	0.46598		0.333946	0.241158	0.244691	0.303058
															2.34	2.4																			0.403283	0.443511	0.41167	0.425796	0.38112	0.358713	0.41899	0.409035	0.398569	0.475831		0.342443	0.24803	0.24997	0.310676
															2.34	2																			0.410748	0.451369	0.420095	0.435181	0.38826	0.368738	0.427409	0.417681	0.405845	0.485242		0.351464	0.25347	0.255908	0.318828
															2.36	1.9																			0.418802	0.459952	0.428197	0.444778	0.395203	0.379255	0.435383	0.426513	0.413428	0.495215		0.360782	0.259402	0.262509	0.326439
																																			0.426539	0.467697	0.436996	0.454475	0.402593	0.389207	0.443642	0.434539	0.421658	0.504575		0.369474	0.26552	0.270663	0.335612
																																			0.433723	0.476305	0.446134	0.464805	0.410072	0.399529	0.45192	0.443324	0.428887	0.513831		0.375505	0.271225	0.277133	0.343587
																																			0.441229	0.484602	0.454563	0.474765	0.418073	0.40928	0.461123	0.45154	0.436493	0.524254		0.382219	0.277335	0.283424	0.351272
																																			0.448124	0.492039	0.462644	0.483939	0.425889	0.419629	0.469275	0.460065	0.442936	0.533656		0.390604	0.283156	0.291853	0.359724
																																			0.456028	0.499484	0.47044	0.4925	0.43291	0.429363	0.477934	0.468147	0.450648	0.542304		0.400019	0.290689	0.299183	0.368657
																																			0.463642	0.506429	0.479091	0.501837	0.440795	0.439265	0.485277	0.476386	0.458892	0.550459		0.409537	0.298972	0.305778	0.378012
																																			0.470969	0.51396	0.487349	0.511515	0.448769	0.448518	0.492779	0.484849	0.466569	0.558676		0.41804	0.306381	0.314226	0.385801
																																			0.478216	0.522143	0.494846	0.521971	0.45588	0.457871	0.500239	0.492454	0.473698	0.567807		0.425309	0.312079	0.322391	0.395982
																																			0.484962	0.529486	0.502866	0.531312	0.463165	0.466411	0.508997	0.501298	0.480787	0.576582		0.432378	0.319639	0.33145	0.405327
																																			0.491838	0.536915	0.510285	0.540206	0.470731	0.474573	0.516063	0.508632	0.488885	0.584843		0.440587	0.327243	0.339872	0.415525
																																			0.498229	0.544359	0.516818	0.548955	0.477699	0.48272	0.522566	0.517128	0.494983	0.594089		0.448128	0.334143	0.348012	0.423868
																																			0.505214	0.551222	0.52417	0.556896	0.484907	0.49068	0.53056	0.523988	0.500001	0.603294		0.456156	0.342595	0.356913	0.432458
																																			0.512688	0.557958	0.531291	0.565546	0.491114	0.498724	0.536913	0.530654	0.504992	0.612364		0.462443	0.351369	0.364178	0.44056
																																			0.519347	0.564977	0.538081	0.573936	0.497891	0.506753	0.543277	0.537969	0.510628	0.620766		0.469176	0.358989	0.373385	0.45063
																																			0.525956	0.571869	0.545732	0.58228	0.503788	0.515028	0.550696	0.545154	0.516925	0.628749		0.476437	0.367096	0.381646	0.460694
																																			0.532415	0.578633	0.552121	0.589673	0.51053	0.522306	0.5586	0.55219	0.523085	0.636213		0.484299	0.374278	0.391152	0.469275
																																			0.538263	0.584795	0.55863	0.596993	0.516761	0.529327	0.565586	0.558201	0.528821	0.642664		0.493034	0.381727	0.400865	0.477708
																																			0.544652	0.590921	0.564458	0.603459	0.522183	0.53589	0.571938	0.564829	0.533423	0.650505		0.500874	0.3891	0.409557	0.487225
																																			0.549905	0.595468	0.570909	0.610921	0.527992	0.542298	0.578822	0.570944	0.53973	0.657038		0.50974	0.397901	0.418397	0.495224
																																			0.55481	0.601285	0.576606	0.616865	0.533189	0.54873	0.585256	0.577031	0.544055	0.665616		0.516975	0.40527	0.428774	0.504102
																																			0.560217	0.606425	0.582747	0.623713	0.539202	0.554959	0.590492	0.582696	0.550707	0.672182		0.524434	0.412872	0.437765	0.510264
																																			0.565907	0.611926	0.587995	0.630204	0.543401	0.561286	0.596756	0.588492	0.556603	0.678494		0.531146	0.420878	0.445787	0.519483
																																			0.571107	0.617448	0.593204	0.636952	0.548332	0.567734	0.602145	0.593625	0.563601	0.685301		0.538344	0.429124	0.454545	0.527866
																																			0.575947	0.622498	0.59854	0.643837	0.554054	0.573283	0.607847	0.598565	0.568057	0.690802		0.545186	0.43661	0.461899	0.53696
																																			0.580987	0.627471	0.603259	0.650614	0.559167	0.577908	0.612547	0.603168	0.573307	0.69614		0.551515	0.445058	0.471831	0.545444
																																			0.585401	0.632078	0.608112	0.6552	0.563587	0.583091	0.617812	0.608443	0.577662	0.702137		0.556292	0.45148	0.481021	0.553642
																																			0.590532	0.636952	0.612802	0.661424	0.567947	0.588737	0.622234	0.613572	0.582671	0.706604		0.561564	0.459786	0.490443	0.562582
																																			0.594484	0.641341	0.617198	0.666643	0.573187	0.59327	0.627305	0.617746	0.585536	0.710332		0.570244	0.468363	0.500012	0.57066
																																			0.598438	0.645768	0.620978	0.672099	0.576351	0.597963	0.632027	0.622298	0.589737	0.716334		0.577324	0.474872	0.508435	0.578076
																																			0.601682	0.650497	0.625346	0.677771	0.580091	0.602458	0.636524	0.626311	0.594068	0.721447		0.582397	0.481407	0.516927	0.58654
																																			0.605757	0.654553	0.629068	0.682228	0.584212	0.606207	0.640204	0.629823	0.59823	0.725185		0.587843	0.487547	0.524703	0.592431
																																			0.609322	0.658512	0.633006	0.686047	0.588005	0.60995	0.644244	0.633113	0.600919	0.728908		0.593197	0.494947	0.532242	0.598481
																																			0.61295	0.661932	0.636335	0.689002	0.592075	0.613672	0.648803	0.637495	0.605194	0.733009		0.598037	0.502088	0.540933	0.605788
																																			0.615329	0.666285	0.639141	0.693192	0.595591	0.616868	0.651802	0.641211	0.608646	0.736409		0.604208	0.508646	0.549367	0.612401
																																			0.618524	0.669713	0.642888	0.696404	0.599185	0.620765	0.654841	0.644825	0.611607	0.739418		0.609211	0.514969	0.557212	0.618642
																																			0.621423	0.67226	0.645443	0.699282	0.602598	0.623914	0.658422	0.648235	0.614062	0.742822		0.614233	0.520774	0.563925	0.624636
																																			0.624399	0.674887	0.648281	0.701865	0.605403	0.627051	0.66183	0.651506	0.616998	0.746545		0.619479	0.526288	0.568894	0.630351
																																			0.62663	0.677719	0.650238	0.70485	0.607889	0.629608	0.664377	0.6541	0.620495	0.749375		0.621966	0.531306	0.573857	0.634485
																																			0.628068	0.679765	0.65346	0.706765	0.610872	0.632838	0.666787	0.656187	0.622812	0.751776		0.624947	0.535245	0.581379	0.639472
																																			0.63024	0.682197	0.655412	0.709611	0.613619	0.635457	0.669715	0.658488	0.625027	0.754017		0.626908	0.539306	0.58777	0.642874
																																			0.631239	0.68407	0.657435	0.712336	0.615586	0.637479	0.671897	0.660778	0.627244	0.75653		0.629127	0.544302	0.593314	0.644517
																																			0.63287	0.68687	0.659671	0.714702	0.617019	0.639353	0.673413	0.663892	0.62859	0.758495		0.631562	0.547873	0.59737	0.648144
																																			0.634176	0.688164	0.661829	0.716844	0.619356	0.640628	0.674918	0.666489	0.629956	0.761215		0.635055	0.551849	0.601751	0.650815
																																			0.635661	0.689295	0.663234	0.718396	0.621086	0.641903	0.676257	0.667756	0.631039	0.76274		0.637803	0.555602	0.605538	0.652414
																																			0.636834	0.690891	0.664277	0.720535	0.622826	0.643059	0.677922	0.669697	0.631279	0.764454		0.640228	0.559322	0.608093	0.653695
																																			0.637936	0.691464	0.665743	0.721653	0.62363	0.644056	0.680112	0.670636	0.633324	0.764633		0.641446	0.562184	0.61082	0.655862
																																			0.638698	0.692199	0.667408	0.722812	0.624403	0.645124	0.680658	0.671653	0.634444	0.766299		0.640673	0.56512	0.612362	0.656413
																																			0.639667	0.693454	0.668259	0.723566	0.625377	0.646055	0.681989	0.673421	0.635298	0.764401		0.641116	0.566102	0.613335	0.656469
																																			0.639792	0.694155	0.669299	0.724145	0.625958	0.645896	0.683358	0.67427	0.636605	0.764437		0.642281	0.568813	0.615484	0.654742
																																			0.640281	0.694967	0.669453	0.724918	0.625303	0.6458	0.684402	0.673978	0.637013	0.765315		0.643473	0.570011	0.615783	0.654584
																																			0.640601	0.694686	0.670446	0.725419	0.624972	0.646104	0.685285	0.673831	0.638649	0.765415		0.641746	0.570356	0.615999	0.653357
																																			0.640549	0.694994	0.670133	0.725413	0.625721	0.645936	0.685559	0.673403	0.639259	0.765669		0.641354	0.571528	0.615542	0.653186
																																			0.640702	0.695689	0.670257	0.726126	0.62613	0.646095	0.686495	0.674046	0.638412	0.765339		0.640096	0.571043	0.613507	0.651706
																																			0.640764	0.695721	0.669879	0.725901	0.625982	0.645041	0.685897	0.674067	0.63907	0.765413		0.639861	0.569742	0.614837	0.651198
																																			0.639626	0.695811	0.669126	0.725388	0.62652	0.644418	0.686009	0.673548	0.639191	0.764109		0.639531	0.568215	0.612203	0.648301
																																			0.63911	0.695717	0.669312	0.724984	0.626103	0.64325	0.685666	0.673009	0.639874	0.763752		0.638181	0.56772	0.610541	0.64672
																																			0.638061	0.694853	0.668913	0.724056	0.626047	0.642198	0.684805	0.671926	0.639827	0.762939		0.635456	0.566618	0.60823	0.643661
																																			0.636878	0.692802	0.667485	0.723695	0.62531	0.64187	0.683708	0.671579	0.640088	0.762111		0.633222	0.565098	0.605943	0.640248
																																			0.635445	0.691669	0.666753	0.723027	0.624234	0.641224	0.682338	0.670638	0.639319	0.759768		0.630893	0.563007	0.601974	0.635248
																																			0.634246	0.690353	0.666191	0.7228	0.623287	0.639983	0.680977	0.66902	0.63816	0.757377		0.627501	0.56041	0.597815	0.631099
																																			0.632963	0.688669	0.6644	0.721713	0.621641	0.637798	0.679813	0.666911	0.636339	0.756655		0.625519	0.55771	0.591625	0.626595
																																			0.631518	0.687008	0.662327	0.718718	0.620181	0.635607	0.677968	0.665755	0.634755	0.753911		0.622557	0.554941	0.586424	0.623547
																																			0.628347	0.684932	0.660047	0.7174	0.618464	0.633423	0.675752	0.664486	0.632804	0.75036		0.620113	0.552158	0.581708	0.615949
																																			0.625784	0.683245	0.657471	0.714539	0.616222	0.630834	0.674098	0.662679	0.630907	0.748389		0.615983	0.546733	0.576262	0.610759
																																			0.623444	0.679978	0.655061	0.712906	0.614622	0.629113	0.671452	0.660117	0.628646	0.745109		0.613079	0.542484	0.570989	0.602706
																																			0.62066	0.678059	0.652653	0.70969	0.612117	0.626263	0.668645	0.657466	0.627282	0.743431		0.60833	0.538166	0.564658	0.5968
																																			0.617675	0.675012	0.650877	0.707734	0.609077	0.623752	0.666624	0.654537	0.625808	0.739762		0.60449	0.533863	0.55757	0.590658
																																			0.615189	0.672175	0.648393	0.704632	0.606437	0.620977	0.663295	0.651596	0.623868	0.735429		0.597456	0.528918	0.54999	0.582635
																																			0.611913	0.668534	0.645807	0.701046	0.603499	0.617577	0.660931	0.64881	0.622248	0.731585		0.591767	0.523363	0.543895	0.575496
																																			0.608762	0.666126	0.642691	0.698051	0.600965	0.614774	0.658542	0.64583	0.618157	0.728372		0.587679	0.518344	0.53653	0.567881
																																			0.604744	0.662796	0.63884	0.693614	0.598203	0.611956	0.656036	0.642873	0.616554	0.722433		0.581903	0.513468	0.529127	0.559939
																																			0.601138	0.659245	0.634012	0.690039	0.595027	0.608363	0.652253	0.639109	0.613915	0.717596		0.577393	0.508504	0.521278	0.552936
																																			0.597294	0.655803	0.62998	0.686888	0.591503	0.604742	0.648569	0.634889	0.609323	0.713618		0.570917	0.503175	0.513907	0.546408
																																			0.592763	0.65181	0.625766	0.681431	0.588306	0.600434	0.64492	0.631543	0.606679	0.708123		0.565122	0.497385	0.505552	0.538201
																																			0.588589	0.648481	0.621159	0.676782	0.584879	0.59622	0.641082	0.6275	0.603177	0.702931		0.55884	0.491369	0.495975	0.530412
																																			0.58412	0.644606	0.616414	0.672388	0.580815	0.592606	0.63668	0.623271	0.598135	0.696832		0.552769	0.484898	0.486209	0.520537
																																			0.579409	0.639419	0.61191	0.66692	0.576525	0.58782	0.63115	0.619063	0.594525	0.689228		0.546634	0.479303	0.477798	0.513787
																																			0.574297	0.6359	0.606953	0.662563	0.572523	0.582473	0.626648	0.615017	0.590001	0.683492		0.539358	0.472845	0.468881	0.505622
																																			0.569507	0.631326	0.602084	0.657506	0.567542	0.576718	0.621949	0.609828	0.584884	0.677103		0.533953	0.466459	0.461944	0.497874
																																			0.563358	0.626394	0.596188	0.651914	0.562653	0.571752	0.616711	0.605394	0.581248	0.670636		0.526239	0.461333	0.451956	0.489654
																																			0.558339	0.622618	0.591855	0.646511	0.557467	0.566106	0.611746	0.59999	0.577237	0.662983		0.519394	0.455937	0.443015	0.482022
																																			0.552274	0.617534	0.586467	0.64038	0.551878	0.56113	0.60658	0.594958	0.571205	0.654448		0.511909	0.44886	0.434452	0.476104
																																			0.546245	0.611657	0.580017	0.634861	0.546262	0.555232	0.600276	0.588788	0.567537	0.647458		0.506195	0.442148	0.425178	0.467011
																																			0.539623	0.606234	0.574375	0.628549	0.540389	0.549039	0.593888	0.583948	0.562854	0.639313		0.499403	0.435857	0.417883	0.458652
																																			0.53382	0.600446	0.568895	0.621014	0.534974	0.543098	0.587356	0.577735	0.55689	0.632495		0.493138	0.429951	0.410498	0.451372
																																			0.527367	0.596165	0.562563	0.614683	0.52924	0.536076	0.581046	0.571674	0.551704	0.624795		0.485681	0.424658	0.402146	0.443128
																																			0.52093	0.590727	0.556573	0.608015	0.524434	0.52843	0.575351	0.566228	0.546627	0.616864		0.476684	0.41782	0.394687	0.434098
																																			0.514039	0.584481	0.549698	0.600735	0.518463	0.520994	0.56871	0.560415	0.540811	0.608498		0.470927	0.409889	0.387731	0.425915
																																			0.507384	0.578546	0.542818	0.594052	0.51256	0.513718	0.562271	0.553894	0.535492	0.600476		0.464719	0.404377	0.380737	0.417312
																																			0.501329	0.57148	0.53598	0.585986	0.5054	0.505408	0.556202	0.547106	0.52959	0.591546		0.457209	0.39825	0.372547	0.410519
																																			0.493791	0.564994	0.528572	0.578975	0.498379	0.496862	0.550026	0.541036	0.522845	0.58295		0.448472	0.392189	0.366596	0.402558
																																			0.487343	0.558858	0.521878	0.571376	0.490708	0.489268	0.543277	0.533803	0.516864	0.574498		0.441025	0.387056	0.359106	0.394466
																																			0.481586	0.552129	0.51446	0.564128	0.48448	0.481008	0.536166	0.527971	0.510841	0.566129		0.434104	0.381343	0.351627	0.385554
																																			0.473351	0.545091	0.508133	0.556177	0.476924	0.473161	0.529152	0.521417	0.503671	0.55707		0.427314	0.376099	0.345812	0.379252
																																			0.466135	0.538646	0.501593	0.547742	0.469365	0.46403	0.522597	0.513378	0.496687	0.54778		0.421125	0.370571	0.337489	0.370192
																																			0.458973	0.531758	0.494119	0.539625	0.462452	0.454616	0.514888	0.506656	0.490529	0.538019		0.414601	0.365177	0.333105	0.362504
																																			0.451803	0.524459	0.486775	0.529969	0.455085	0.445587	0.508379	0.49902	0.484191	0.528974		0.407778	0.359148	0.32716	0.353591
																																			0.444813	0.517806	0.479541	0.521069	0.447875	0.436713	0.501218	0.491628	0.477348	0.519694		0.401938	0.353098	0.320423	0.346571
																																			0.437166	0.511209	0.472102	0.512151	0.439929	0.426762	0.494599	0.485483	0.471422	0.510333		0.394522	0.347908	0.312616	0.339099
																																			0.430167	0.50434	0.464791	0.502936	0.433633	0.417737	0.487167	0.477545	0.465046	0.501541		0.389072	0.343333	0.30738	0.333292
																																			0.423254	0.496703	0.457923	0.494266	0.426873	0.408406	0.480565	0.469486	0.457774	0.491089		0.382852	0.337554	0.302103	0.325297
																																			0.4162	0.490006	0.450171	0.484913	0.420512	0.399267	0.472559	0.462772	0.450719	0.482418		0.375086	0.332387	0.296918	0.319229
																																			0.409563	0.483084	0.442205	0.476443	0.414124	0.388964	0.4653	0.454874	0.444955	0.474758		0.368352	0.327482	0.292783	0.311236
																																			0.402065	0.476054	0.43414	0.466709	0.406862	0.379622	0.457104	0.448049	0.437819	0.46535		0.361279	0.321726	0.287811	0.305335
																																			0.394877	0.469261	0.426452	0.458109	0.399238	0.369393	0.449481	0.440606	0.431963	0.456365		0.35718	0.317423	0.283106	0.298297
																																			0.387076	0.462602	0.419182	0.449495	0.392112	0.360223	0.44232	0.432766	0.425237	0.447496		0.349784	0.312644	0.278287	0.293726
																																			0.380225	0.456148	0.41194	0.441548	0.385387	0.351398	0.435893	0.425699	0.418042	0.440047		0.344971	0.307456	0.273872	0.288247
																																			0.372853	0.449864	0.404463	0.432487	0.377712	0.342895	0.429023	0.418212	0.41014	0.431519		0.338648	0.30256	0.269077	0.28177
																																			0.365599	0.442507	0.397387	0.423055	0.371015	0.334281	0.422449	0.411536	0.403253	0.422369		0.33452	0.296991	0.263778	0.276026
																																			0.35888	0.435913	0.389822	0.414299	0.363759	0.326565	0.414986	0.403634	0.397166	0.414329		0.327917	0.291753	0.257771	0.27004
																																			0.351888	0.428309	0.382851	0.405336	0.357045	0.318718	0.408221	0.397189	0.390441	0.40594		0.322146	0.28693	0.252188	0.265689
																																			0.345203	0.422211	0.376096	0.397251	0.350626	0.310656	0.401796	0.389598	0.38536	0.395643		0.317869	0.282652	0.247809	0.258736
																																			0.338543	0.416006	0.369095	0.389385	0.343251	0.303493	0.394741	0.383068	0.379653	0.386003		0.31072	0.278209	0.243493	0.252845
																																			0.331241	0.409866	0.362237	0.381414	0.337388	0.295656	0.388327	0.376291	0.374452	0.377117		0.306075	0.273586	0.239866	0.248127
																																			0.324479	0.403583	0.35546	0.373719	0.331657	0.287634	0.381943	0.370403	0.368085	0.367757		0.300588	0.269659	0.235082	0.243973
																																			0.317143	0.397452	0.347725	0.366182	0.325982	0.280282	0.375832	0.363906	0.361905	0.359021		0.294719	0.266011	0.231761	0.23986
																																			0.310344	0.391174	0.341667	0.358741	0.319585	0.273409	0.368951	0.357759	0.356356	0.351195		0.289763	0.262427	0.229387	0.236741
																																			0.304362	0.38475	0.335153	0.35211	0.312913	0.266344	0.362703	0.352058	0.350619	0.344321		0.286382	0.257957	0.225886	0.231956
																																			0.297658	0.378554	0.328871	0.345334	0.307279	0.260573	0.357218	0.346304	0.3458	0.336243		0.28231	0.254501	0.224027	0.22707
																																			0.291198	0.374323	0.322599	0.338264	0.301923	0.254385	0.351223	0.340186	0.339309	0.327904		0.276876	0.250935	0.219539	0.222166
																																			0.286024	0.368322	0.316827	0.332041	0.296706	0.24782	0.344799	0.334188	0.333868	0.319653		0.274974	0.246269	0.216717	0.217654
																																			0.27953	0.363447	0.31096	0.325596	0.290715	0.241809	0.339425	0.328813	0.327593	0.312718		0.271675	0.24359	0.213781	0.213586
																																			0.273723	0.358649	0.305437	0.318624	0.286451	0.235668	0.333199	0.323435	0.322363	0.306059		0.267409	0.24117	0.210964	0.210987
																																			0.267873	0.353295	0.299901	0.311686	0.281488	0.229768	0.32786	0.318021	0.315888	0.298763		0.261874	0.238247	0.208308	0.206042
																																			0.261505	0.348019	0.294085	0.305093	0.275904	0.223631	0.321735	0.312413	0.310172	0.292767		0.256966	0.234983	0.204344	0.203349
																																			0.255706	0.342718	0.288371	0.29772	0.270175	0.218898	0.317138	0.307552	0.304407	0.286201		0.251292	0.231856	0.200937	0.198951
																																			0.249987	0.337672	0.283177	0.291982	0.264999	0.213435	0.311822	0.302496	0.299039	0.279685		0.247229	0.228033	0.198941	0.195201
																																			0.245057	0.332237	0.27763	0.285323	0.260068	0.20796	0.307056	0.297724	0.292774	0.274077		0.243523	0.225033	0.196699	0.191234
																																			0.240541	0.327233	0.273192	0.279531	0.254802	0.202977	0.302639	0.293311	0.289064	0.269056		0.239876	0.222836	0.193556	0.188615
																																			0.235371	0.322833	0.26858	0.273824	0.249873	0.198662	0.2978	0.2879	0.283953	0.262863		0.235885	0.219006	0.191178	0.185392
																																			0.230325	0.317763	0.263913	0.268011	0.245383	0.193713	0.29302	0.283903	0.280298	0.25639		0.23257	0.215275	0.188678	0.182103
																																			0.225034	0.313227	0.259384	0.263335	0.24006	0.189318	0.288319	0.279895	0.275994	0.250887		0.22997	0.212793	0.184557	0.179346
																																			0.219169	0.309051	0.254761	0.258158	0.235684	0.184902	0.283684	0.275109	0.272108	0.245908		0.227219	0.209278	0.182836	0.176248
																																			0.214967	0.305322	0.250618	0.253827	0.231027	0.181128	0.279313	0.271186	0.268371	0.240462		0.222719	0.205845	0.179844	0.17354
																																			0.210877	0.300818	0.246834	0.248544	0.22673	0.177142	0.275253	0.266707	0.264715	0.234767		0.219248	0.202898	0.178246	0.169768
																																			0.206559	0.296591	0.24291	0.244645	0.222301	0.17339	0.271364	0.263218	0.261085	0.230051		0.215203	0.200634	0.176293	0.168563
																																			0.202429	0.292757	0.239262	0.241215	0.217814	0.169401	0.267522	0.259111	0.257511	0.225536		0.212854	0.198111	0.172822	0.166381
																																			0.19774	0.289078	0.235046	0.23788	0.214077	0.165758	0.263453	0.255511	0.253891	0.221174		0.211219	0.195933	0.170948	0.164209
																																			0.194043	0.284521	0.231097	0.234121	0.210994	0.162267	0.259854	0.251915	0.250085	0.216203		0.209357	0.195575	0.169466	0.160477
																																			0.190683	0.281318	0.227315	0.23085	0.207001	0.158059	0.25626	0.249088	0.24685	0.212402		0.206875	0.193296	0.168725	0.159405
																																			0.187438	0.27839	0.223663	0.226749	0.203142	0.154186	0.252266	0.245969	0.24345	0.207349		0.202566	0.190142	0.166328	0.156921
																																			0.184023	0.275363	0.220044	0.222972	0.199979	0.151223	0.248376	0.242253	0.240079	0.203018		0.199517	0.18786	0.164823	0.155748
																																			0.181078	0.271236	0.216948	0.219297	0.197394	0.148456	0.245657	0.238855	0.237487	0.199703		0.197883	0.185837	0.163643	0.153136
																																			0.177948	0.267491	0.213877	0.215915	0.193709	0.146569	0.24296	0.235232	0.235273	0.195007		0.19438	0.183203	0.162137	0.152746
																																			0.174689	0.264037	0.211033	0.212761	0.190811	0.144049	0.240579	0.232856	0.233149	0.1917		0.192415	0.181426	0.161162	0.150964
																																			0.171587	0.261117	0.208265	0.208982	0.188284	0.141852	0.238326	0.229711	0.23148	0.18864		0.187716	0.179977	0.159304	0.147617
																																			0.168659	0.258093	0.205006	0.205962	0.186062	0.139132	0.235583	0.227705	0.22871	0.18574		0.18561	0.177758	0.157613	0.145538
																																			0.165645	0.255889	0.202137	0.202875	0.183936	0.137438	0.233374	0.224728	0.226534	0.182701		0.184108	0.176487	0.15549	0.144199
																																			0.162597	0.253537	0.198956	0.199453	0.181682	0.135183	0.230232	0.222263	0.223801	0.180075		0.182922	0.176058	0.154414	0.143071
																																			0.160148	0.25072	0.195838	0.197177	0.179435	0.133089	0.226954	0.219337	0.221301	0.175751		0.179978	0.175155	0.153974	0.141776
																																			0.157513	0.248177	0.193419	0.193967	0.177615	0.131146	0.223599	0.217659	0.219486	0.172022		0.178615	0.173944	0.153438	0.139646
																																			0.155216	0.246005	0.190276	0.191364	0.175613	0.128925	0.221293	0.215436	0.217116	0.169822		0.177223	0.172719	0.153119	0.137822
																																			0.152882	0.24365	0.188805	0.189346	0.172727	0.126981	0.219718	0.214166	0.21451	0.166269		0.175133	0.170299	0.151922	0.137217
																																			0.149884	0.241413	0.186937	0.186593	0.170047	0.125361	0.216984	0.21257	0.213268	0.164511		0.17395	0.169965	0.150811	0.137245
																																			0.147337	0.239497	0.184298	0.184859	0.168172	0.123904	0.215194	0.210715	0.210415	0.162374		0.17317	0.169035	0.149084	0.135619
																																			0.145535	0.237327	0.182543	0.183009	0.165362	0.122734	0.212761	0.209043	0.208885	0.160172		0.171926	0.168163	0.150235	0.133038
																																			0.14368	0.235689	0.180113	0.180868	0.163805	0.121174	0.210541	0.207733	0.206157	0.157272		0.171865	0.166839	0.149515	0.132044
																																			0.141144	0.233718	0.178072	0.179613	0.162158	0.120357	0.208742	0.206476	0.20451	0.154441		0.17103	0.166233	0.148414	0.130354
																																			0.138618	0.233238	0.177025	0.177464	0.160205	0.118481	0.206832	0.204835	0.202879	0.151745		0.169538	0.165098	0.147605	0.129576
																																			0.136777	0.231856	0.174652	0.175376	0.158192	0.116638	0.205272	0.203394	0.200963	0.150536		0.168088	0.164629	0.146283	0.128545
																																			0.135093	0.230657	0.17268	0.173047	0.156385	0.116147	0.203643	0.201673	0.199753	0.149821		0.169157	0.163207	0.146087	0.126964
																																			0.133341	0.229344	0.171454	0.170622	0.155489	0.115621	0.201264	0.200814	0.198659	0.146769		0.166504	0.162963	0.145612	0.125862
																																			0.131041	0.227934	0.170283	0.16912	0.154233	0.114469	0.200304	0.199417	0.197861	0.14537		0.165426	0.161947	0.144517	0.126288
																																			0.130465	0.226784	0.169269	0.167871	0.152375	0.113382	0.199369	0.198771	0.197572	0.143908		0.166085	0.160741	0.144847	0.123892
																																			0.129641	0.225843	0.168506	0.166627	0.15209	0.112674	0.198157	0.197827	0.19653	0.141713		0.166045	0.160875	0.144524	0.122952
																																			0.128169	0.225058	0.167011	0.164586	0.150519	0.111414	0.197041	0.197133	0.195383	0.139232		0.166516	0.160479	0.144706	0.121857
																																			0.12725	0.224128	0.16642	0.16383	0.149486	0.111522	0.196831	0.196369	0.194154	0.13728		0.168455	0.16011	0.144371	0.122603
																																			0.126272	0.222901	0.165126	0.162943	0.148476	0.110866	0.196186	0.195756	0.19328	0.137146		0.168035	0.160423	0.144361	0.123269
																																			0.125576	0.221928	0.16419	0.162132	0.148402	0.110213	0.195408	0.194867	0.191777	0.13553		0.168958	0.159601	0.14365	0.123709
																																			0.124613	0.22131	0.163853	0.161175	0.147594	0.109712	0.194315	0.194179	0.190985	0.134308		0.16887	0.159374	0.143516	0.123489
																																			0.12363	0.219582	0.162622	0.160032	0.146703	0.108901	0.193993	0.194014	0.190301	0.133037		0.169256	0.159538	0.143338	0.124732
																																			0.123292	0.219006	0.162187	0.160249	0.146207	0.108669	0.192708	0.19289	0.190158	0.13322		0.169652	0.15962	0.143321	0.123704
																																			0.1227	0.21891	0.161941	0.159459	0.14613	0.108014	0.19186	0.192359	0.189393	0.132894		0.16962	0.159694	0.143835	0.122976
																																			0.122691	0.217552	0.161291	0.158679	0.145517	0.107967	0.191149	0.192136	0.189824	0.131416		0.17089	0.160663	0.144334	0.122337
																																			0.12295	0.218506	0.161678	0.159688	0.1446	0.107444	0.190297	0.192066	0.189465	0.131529		0.172597	0.161673	0.144958	0.122175
																																			0.122319	0.218787	0.161525	0.159244	0.144308	0.107107	0.190079	0.191516	0.189576	0.131843		0.173089	0.161047	0.142475	0.122839
																																			0.122394	0.218294	0.161536	0.159124	0.144061	0.106302	0.189687	0.191408	0.189916	0.13121		0.174061	0.160892	0.142541	0.122546
																																			0.122469	0.21889	0.161023	0.15864	0.144232	0.106346	0.190294	0.191347	0.189133	0.131431		0.173505	0.161685	0.143348	0.12255
																																			0.122926	0.21829	0.161586	0.158532	0.143642	0.106306	0.189917	0.190953	0.189468	0.131604		0.173191	0.162679	0.143325	0.121736
																																			0.122455	0.218356	0.161362	0.158277	0.143195	0.10654	0.189892	0.190952	0.190571	0.131516		0.172681	0.160902	0.143459	0.123389
																																			0.122772	0.218566	0.161661	0.158681	0.143294	0.106286	0.190303	0.191304	0.190466	0.13212		0.172922	0.161425	0.143444	0.123004
																																			0.121916	0.21845	0.161444	0.158166	0.143198	0.106968	0.19056	0.191454	0.190776	0.132632		0.174076	0.160898	0.143901	0.123797
																																			0.12227	0.218897	0.161043	0.158845	0.14391	0.107487	0.190693	0.191578	0.190313	0.132943		0.175551	0.161569	0.14384	0.123857
																																			0.122546	0.219238	0.161383	0.159458	0.144005	0.107173	0.191344	0.19284	0.190085	0.133134		0.17521	0.162587	0.143496	0.123484
																																			0.123454	0.21888	0.161505	0.159853	0.143569	0.107584	0.192838	0.192075	0.189524	0.133985		0.176136	0.163429	0.143816	0.123238
																																			0.123333	0.219511	0.161635	0.16037	0.143662	0.108228	0.192738	0.192314	0.190679	0.133607		0.177229	0.164025	0.143828	0.123753
																																			0.123968	0.219911	0.161951	0.161554	0.143788	0.108875	0.193473	0.19295	0.191183	0.133976		0.18006	0.164572	0.145517	0.126234
																																			0.124272	0.220252	0.162033	0.16125	0.144444	0.109373	0.194064	0.19282	0.192096	0.133407		0.181435	0.16512	0.147002	0.127701
																																			0.125154	0.221109	0.163148	0.162313	0.144692	0.109393	0.194218	0.193273	0.193314	0.133391		0.181952	0.165247	0.148886	0.126798
																																			0.12613	0.22158	0.163659	0.162288	0.144924	0.109868	0.19517	0.193741	0.193858	0.13434		0.183614	0.166061	0.149511	0.127102
																																			0.12678	0.222287	0.164266	0.163153	0.14593	0.111007	0.195691	0.193904	0.193254	0.135552		0.18563	0.166693	0.149223	0.127643
																																			0.127661	0.222656	0.165298	0.163305	0.147279	0.111613	0.195764	0.194092	0.194687	0.136801		0.186113	0.166936	0.149834	0.130069
																																			0.128421	0.22344	0.166041	0.164456	0.148718	0.112506	0.196436	0.194764	0.196009	0.137957		0.185967	0.167304	0.150079	0.129653
																																			0.128331	0.225035	0.167344	0.164681	0.149598	0.113817	0.197405	0.195029	0.197517	0.138466		0.186337	0.168103	0.151484	0.131496
																																			0.130007	0.225551	0.167373	0.165642	0.150317	0.11438	0.198232	0.195241	0.197826	0.139562		0.186431	0.167303	0.152128	0.130885
																																			0.131023	0.226752	0.167823	0.166459	0.151612	0.115929	0.199048	0.19676	0.198956	0.140144		0.186215	0.167488	0.153354	0.130771
																																			0.131796	0.228386	0.16879	0.167617	0.152822	0.117188	0.20058	0.197875	0.199105	0.141672		0.187028	0.168766	0.152305	0.13207
																																			0.133093	0.229936	0.170025	0.169041	0.15382	0.118411	0.20096	0.19903	0.200805	0.142811		0.188956	0.168883	0.153014	0.132027
																																			0.134127	0.230452	0.171348	0.170031	0.155847	0.119504	0.202462	0.199665	0.202236	0.144056		0.188707	0.168252	0.154149	0.133011
																																			0.134901	0.232058	0.172206	0.171751	0.157585	0.120986	0.203012	0.200059	0.204066	0.145566		0.189888	0.170037	0.154733	0.13406
																																			0.136094	0.233936	0.173504	0.173522	0.158474	0.122189	0.204615	0.201572	0.205394	0.146634		0.191108	0.170842	0.155608	0.134377
																																			0.137244	0.23577	0.174432	0.174322	0.159861	0.12305	0.205188	0.202479	0.207359	0.148307		0.191461	0.171485	0.155934	0.136606
																																			0.138249	0.236501	0.17581	0.175436	0.160131	0.124431	0.206988	0.203912	0.209533	0.149442		0.193792	0.17258	0.156866	0.136811
																																			0.139517	0.237589	0.176608	0.175829	0.161296	0.125937	0.208307	0.205558	0.210629	0.149999		0.195412	0.174178	0.157589	0.137469
																																			0.141381	0.238888	0.178146	0.177681	0.16286	0.127418	0.209755	0.206818	0.212005	0.150514		0.195929	0.175151	0.157668	0.139123
																																			0.143131	0.240843	0.179967	0.179122	0.164632	0.12902	0.210901	0.207375	0.213109	0.152142		0.19728	0.175233	0.1599	0.142426
																																			0.145615	0.24253	0.181539	0.181174	0.166218	0.13077	0.211222	0.208668	0.213503	0.153123		0.19839	0.176299	0.160109	0.143413
																																			0.1466	0.244521	0.18318	0.182157	0.167735	0.131569	0.212337	0.211018	0.214818	0.154998		0.198638	0.177278	0.161081	0.144109
																																			0.148613	0.246177	0.184822	0.183702	0.169555	0.132833	0.213731	0.21267	0.218143	0.157456		0.200344	0.177903	0.161929	0.145662
																																			0.1501	0.2487	0.186622	0.18522	0.17129	0.134101	0.21537	0.213412	0.221214	0.159326		0.201577	0.179169	0.163091	0.14645
																																			0.152172	0.250646	0.188282	0.186934	0.173045	0.135992	0.217187	0.215699	0.222474	0.160751		0.203171	0.180582	0.165835	0.147744
																																			0.15423	0.253277	0.189966	0.189086	0.17468	0.137473	0.218424	0.217615	0.225285	0.163349		0.204725	0.182137	0.166605	0.15025
																																			0.156157	0.25487	0.191701	0.190387	0.176604	0.139608	0.220258	0.21926	0.22711	0.166859		0.206004	0.183388	0.167585	0.152104
																																			0.15741	0.256677	0.193718	0.19237	0.179296	0.140488	0.222459	0.221663	0.229321	0.169557		0.206846	0.185021	0.168175	0.152781
																																			0.159852	0.258536	0.19579	0.194111	0.181027	0.142613	0.224068	0.223475	0.230594	0.172067		0.208564	0.184789	0.169404	0.155373
																																			0.162152	0.260962	0.197839	0.19642	0.182013	0.144637	0.225923	0.225522	0.233385	0.17434		0.209804	0.186158	0.172207	0.157855
																																			0.165129	0.263069	0.200401	0.19738	0.184469	0.146509	0.227753	0.227491	0.236222	0.177047		0.212791	0.188649	0.175689	0.160901
																																			0.168043	0.266042	0.202592	0.199929	0.187013	0.148382	0.229446	0.229485	0.238028	0.179792		0.214509	0.189942	0.176862	0.162885
																																			0.170367	0.268459	0.204917	0.201997	0.19002	0.15124	0.23147	0.231746	0.241049	0.181467		0.217538	0.192261	0.178437	0.164605
																																			0.173967	0.271026	0.207296	0.205506	0.192385	0.152797	0.232846	0.233489	0.243291	0.183436		0.218343	0.193253	0.179194	0.167323
																																			0.177168	0.273098	0.210114	0.207691	0.195078	0.154654	0.233815	0.236168	0.246441	0.187066		0.220297	0.195082	0.180819	0.168311
																																			0.179579	0.275838	0.212299	0.209949	0.197774	0.157642	0.236452	0.237963	0.249416	0.189918		0.22388	0.196001	0.182288	0.170213
																																			0.183032	0.278996	0.214546	0.211772	0.20029	0.159789	0.238608	0.24001	0.252674	0.19293		0.226037	0.198746	0.183333	0.171797
																																			0.186044	0.281472	0.217392	0.214321	0.202876	0.162782	0.241638	0.24197	0.255928	0.19569		0.227797	0.200578	0.186305	0.174792
																																			0.189347	0.283967	0.22064	0.217164	0.205052	0.165326	0.244229	0.244788	0.259575	0.199163		0.23249	0.200725	0.189015	0.178289
																																			0.192935	0.287008	0.223723	0.2206	0.208181	0.167935	0.24742	0.247413	0.262791	0.202055		0.234521	0.202685	0.190727	0.180935
																																			0.196244	0.290456	0.227542	0.223713	0.211401	0.170871	0.250067	0.250272	0.265652	0.205566		0.236915	0.204464	0.192069	0.184821
																																			0.199853	0.293743	0.230666	0.227072	0.215341	0.174063	0.252728	0.252667	0.268778	0.20892		0.237918	0.206549	0.193228	0.18614
																																			0.202307	0.297115	0.234018	0.23058	0.217676	0.177201	0.255288	0.256249	0.272634	0.211979		0.239593	0.208756	0.195338	0.18755
																																			0.205124	0.300348	0.236572	0.233887	0.22099	0.179858	0.257822	0.259811	0.275749	0.215203		0.24139	0.211379	0.196579	0.190726
																																			0.208737	0.303993	0.239872	0.237369	0.224493	0.182768	0.261183	0.264201	0.278744	0.218558		0.243863	0.21336	0.198976	0.193346
																																			0.212813	0.307612	0.243493	0.24014	0.2284	0.186282	0.264217	0.267753	0.282491	0.222931		0.246172	0.216396	0.202163	0.196764
																																			0.217025	0.310985	0.246817	0.243135	0.232772	0.189262	0.268319	0.27074	0.286736	0.227502		0.249475	0.219196	0.20361	0.198121
																																			0.221481	0.314519	0.25034	0.246615	0.237022	0.193289	0.272608	0.275344	0.290998	0.231745		0.252575	0.221902	0.205688	0.201715
																																			0.225832	0.317876	0.254266	0.250364	0.240573	0.19668	0.275652	0.277871	0.294867	0.236021		0.256552	0.224879	0.207507	0.205876
																																			0.230418	0.322222	0.258269	0.254824	0.244498	0.200748	0.279332	0.282208	0.297981	0.241118		0.260484	0.228304	0.211411	0.20968
																																			0.234503	0.327109	0.26213	0.258282	0.248601	0.204007	0.282931	0.286196	0.302736	0.245235		0.263501	0.230615	0.21394	0.214251
																																			0.239303	0.331693	0.266614	0.261275	0.252957	0.207843	0.286337	0.291098	0.307647	0.249448		0.266639	0.233038	0.216281	0.2177
																																			0.243695	0.336584	0.271601	0.264973	0.257457	0.212244	0.289596	0.295351	0.312744	0.252191		0.269425	0.237055	0.219365	0.221771
																																			0.247992	0.341092	0.27657	0.269284	0.261242	0.217361	0.293131	0.300578	0.317481	0.256208		0.272236	0.240295	0.221048	0.225694
																																			0.253693	0.345502	0.280143	0.274064	0.265634	0.222181	0.297446	0.305443	0.32199	0.260627		0.274896	0.242497	0.224899	0.228019
																																			0.25826	0.350148	0.284457	0.279263	0.27035	0.227394	0.301943	0.310361	0.327276	0.26665		0.278028	0.244515	0.228882	0.232117
																																			0.263607	0.355089	0.289359	0.283402	0.275862	0.231999	0.306274	0.316017	0.332424	0.272185		0.281039	0.247662	0.232994	0.235628
																																			0.268705	0.359508	0.29409	0.287562	0.280616	0.236764	0.310785	0.321135	0.336912	0.276675		0.283293	0.250488	0.23663	0.240347
																																			0.274368	0.365095	0.298593	0.292187	0.285528	0.241065	0.315669	0.326885	0.341956	0.281977		0.287818	0.252124	0.240819	0.242318
																																			0.279415	0.370541	0.303724	0.296988	0.290931	0.246619	0.319981	0.331658	0.347036	0.287708		0.29158	0.255757	0.243264	0.246629
																																			0.285045	0.37531	0.308841	0.302396	0.295743	0.251867	0.324315	0.336955	0.352638	0.292725		0.294546	0.259855	0.246004	0.249223
																																			0.290841	0.381283	0.314046	0.308304	0.301419	0.258042	0.32974	0.342453	0.358613	0.298623		0.299142	0.263936	0.2499	0.252881
																																			0.297253	0.386927	0.319576	0.313639	0.307707	0.263918	0.334573	0.348758	0.363892	0.303441		0.302421	0.268034	0.253903	0.256328
																																			0.303635	0.392119	0.325445	0.320374	0.313706	0.269615	0.339811	0.353563	0.370015	0.309764		0.307452	0.272527	0.257352	0.259333
																																			0.309983	0.398573	0.331155	0.325933	0.319844	0.276067	0.345701	0.360085	0.375897	0.316905		0.311921	0.275591	0.261566	0.263936
																																			0.316577	0.404706	0.337278	0.332671	0.325758	0.281947	0.351568	0.366519	0.381334	0.323755		0.315553	0.279215	0.265176	0.267443
																																			0.323172	0.410621	0.344192	0.338763	0.332506	0.288804	0.357964	0.373183	0.387639	0.329758		0.32034	0.282979	0.268987	0.270185
																																			0.329782	0.416317	0.350156	0.345153	0.338874	0.296259	0.363363	0.379983	0.394628	0.337133		0.324725	0.286883	0.27375	0.274667
																																			0.337001	0.422463	0.356655	0.352087	0.345443	0.304008	0.369148	0.386511	0.400553	0.342941		0.329742	0.290918	0.279416	0.279795
																																			0.344387	0.428589	0.363924	0.358206	0.35234	0.311959	0.375782	0.393344	0.406996	0.349142		0.334444	0.296494	0.281929	0.284513
																																			0.351489	0.435585	0.371247	0.36432	0.359622	0.319668	0.38253	0.400522	0.41249	0.356257		0.338819	0.300092	0.284916	0.288551
																																			0.359075	0.441884	0.379116	0.372007	0.366551	0.327963	0.389373	0.407426	0.419867	0.364297		0.341119	0.304244	0.289356	0.292918
																																			0.367138	0.449064	0.386972	0.378938	0.372849	0.336397	0.396426	0.415032	0.427006	0.371239		0.34489	0.308283	0.294937	0.298199
																																			0.375885	0.4558	0.394968	0.386475	0.381053	0.344609	0.40429	0.422397	0.433434	0.379436		0.348105	0.312417	0.298902	0.302999
																																			0.38395	0.463206	0.403191	0.394239	0.389382	0.353359	0.412408	0.430087	0.441258	0.387767		0.352745	0.317175	0.304853	0.307946
																																			0.391527	0.470414	0.411506	0.402663	0.397587	0.362247	0.420312	0.438865	0.449463	0.395934		0.359226	0.322073	0.309659	0.314257
																																			0.399758	0.477547	0.41937	0.411499	0.406048	0.370899	0.428995	0.447411	0.456345	0.404097		0.361669	0.32742	0.31489	0.319529
																																			0.408687	0.485553	0.428022	0.420189	0.414289	0.380244	0.436435	0.456015	0.464393	0.411471		0.366708	0.332587	0.322213	0.325517
																																			0.417166	0.493442	0.436247	0.429106	0.423534	0.391028	0.444335	0.463888	0.472106	0.421387		0.372623	0.337569	0.326965	0.331026
																																			0.425628	0.501266	0.445274	0.437152	0.4319	0.401047	0.451923	0.472632	0.48062	0.430538		0.376659	0.342959	0.332379	0.335613
																																			0.434954	0.50983	0.454683	0.446947	0.441491	0.412031	0.460505	0.481114	0.490181	0.440544		0.382601	0.348733	0.338055	0.341894
																																			0.444132	0.518218	0.463883	0.456298	0.450772	0.422095	0.469272	0.491067	0.497898	0.449064		0.388989	0.354829	0.3445	0.347106
																																			0.453456	0.527615	0.473184	0.46563	0.46043	0.433419	0.477629	0.500766	0.506466	0.457626		0.395327	0.360924	0.350808	0.354982
																																			0.462168	0.536636	0.482455	0.475403	0.469987	0.444458	0.486959	0.510136	0.51583	0.467103		0.401622	0.367177	0.356641	0.361579
																																			0.471482	0.546264	0.492334	0.485812	0.478794	0.45585	0.496614	0.519558	0.524888	0.477839		0.406955	0.372524	0.363321	0.368443
																																			0.480949	0.555563	0.502727	0.496146	0.489161	0.467649	0.505112	0.528673	0.535122	0.487388		0.411928	0.378923	0.370263	0.375396
																																			0.491455	0.564227	0.512974	0.506186	0.498778	0.479831	0.514879	0.53816	0.543168	0.4971		0.417693	0.384739	0.377657	0.38098
																																			0.501318	0.57404	0.52369	0.516596	0.50878	0.49242	0.524677	0.547759	0.552066	0.506709		0.422738	0.391091	0.386082	0.388405
																																			0.511131	0.58403	0.534319	0.526511	0.519439	0.505098	0.53403	0.557521	0.562322	0.516016		0.429699	0.399158	0.394452	0.395025
																																			0.521579	0.592772	0.544955	0.536947	0.529755	0.518382	0.543822	0.567013	0.572202	0.52566		0.435821	0.405974	0.401865	0.401263
																																			0.53224	0.602316	0.556067	0.548634	0.540051	0.531935	0.553452	0.577372	0.583096	0.535901		0.442337	0.412173	0.409147	0.408208
																																			0.542895	0.612452	0.566961	0.559033	0.550493	0.544367	0.563191	0.588217	0.593228	0.547048		0.450008	0.419906	0.417648	0.415689
																																			0.553067	0.622463	0.578387	0.570441	0.561299	0.557621	0.573901	0.598627	0.604056	0.556908		0.457719	0.42686	0.425955	0.424028
																																			0.563402	0.632058	0.58897	0.581757	0.571494	0.570134	0.585104	0.609016	0.614457	0.567208		0.463266	0.434249	0.434479	0.433769
																																			0.574453	0.641647	0.600529	0.593138	0.581845	0.583496	0.595673	0.619474	0.62528	0.577993		0.472286	0.443387	0.443209	0.441957
																																			0.58511	0.651717	0.611648	0.603328	0.592949	0.596066	0.60614	0.62932	0.635186	0.588786		0.479948	0.452815	0.452745	0.450969
																																			0.596903	0.661818	0.622969	0.614799	0.603423	0.607769	0.616834	0.640029	0.646027	0.599176		0.487724	0.462581	0.461772	0.460014
																																			0.607339	0.67224	0.634336	0.625207	0.613518	0.620738	0.627492	0.650083	0.657365	0.610479		0.495333	0.471165	0.471169	0.467866
																																			0.618425	0.682021	0.645744	0.635491	0.625026	0.632753	0.638016	0.660078	0.66779	0.621617		0.504545	0.479767	0.481415	0.477177
																																			0.628889	0.692206	0.657257	0.646587	0.637144	0.644138	0.648378	0.670317	0.678021	0.632263		0.513001	0.489705	0.491045	0.48797
																																			0.640369	0.702179	0.668352	0.657653	0.647684	0.655889	0.658937	0.680907	0.688508	0.643197		0.521164	0.498847	0.502163	0.496893
																																			0.65149	0.711653	0.679265	0.66818	0.659215	0.667546	0.66982	0.690747	0.698539	0.654459		0.530809	0.508296	0.512643	0.507597
																																			0.662764	0.721831	0.690147	0.679531	0.66986	0.678452	0.680035	0.700926	0.707701	0.666907		0.539288	0.518107	0.524212	0.518092
																																			0.674606	0.731543	0.700532	0.689348	0.680531	0.690111	0.691542	0.711058	0.717485	0.679418		0.549166	0.528423	0.535114	0.529625
																																			0.685962	0.740848	0.710948	0.699256	0.690574	0.701289	0.700924	0.721401	0.728138	0.690422		0.55551	0.538248	0.545426	0.540054
																																			0.69714	0.749794	0.721875	0.710896	0.700731	0.712318	0.710747	0.731385	0.739623	0.700824		0.564941	0.549403	0.556966	0.54929
																																			0.708275	0.759769	0.731962	0.721346	0.710977	0.724339	0.721487	0.741133	0.749198	0.711755		0.57328	0.560489	0.567732	0.559744
																																			0.718989	0.769354	0.742704	0.730828	0.721654	0.734612	0.731879	0.750988	0.759189	0.723081		0.582826	0.571533	0.579928	0.570527
																																			0.729711	0.778183	0.752867	0.741914	0.732055	0.745134	0.741628	0.760583	0.769093	0.734031		0.592326	0.582735	0.592393	0.581846
																																			0.73983	0.788032	0.763156	0.751983	0.742701	0.756129	0.750827	0.769714	0.779869	0.745111		0.602063	0.594342	0.603739	0.593966
																																			0.750356	0.79714	0.77344	0.761724	0.752654	0.766159	0.760568	0.77927	0.789772	0.75622		0.612162	0.605398	0.617877	0.604354
																																			0.76165	0.806362	0.783153	0.770914	0.762274	0.776427	0.770512	0.788733	0.799444	0.767398		0.622973	0.616159	0.632282	0.615456
																																			0.772243	0.81421	0.793217	0.780819	0.772396	0.786386	0.781112	0.798524	0.806904	0.778866		0.634299	0.627061	0.645349	0.625515
																																			0.783517	0.822623	0.802199	0.790669	0.782291	0.79616	0.790497	0.808817	0.816261	0.788637		0.644738	0.638648	0.658501	0.636107
																																			0.793702	0.83127	0.811508	0.80002	0.792063	0.806032	0.800481	0.816711	0.824558	0.79944		0.655257	0.651331	0.672636	0.648245
																																			0.803398	0.83945	0.820626	0.809841	0.802503	0.815935	0.809609	0.82634	0.833794	0.808646		0.667015	0.664008	0.685812	0.6605
																																			0.813124	0.848298	0.829913	0.819028	0.812463	0.825064	0.819041	0.835282	0.841584	0.818768		0.676407	0.676588	0.700047	0.671832
																																			0.822724	0.857117	0.839494	0.828807	0.822486	0.833896	0.827878	0.843716	0.850032	0.829693		0.689363	0.688749	0.714739	0.684324
																																			0.832858	0.865684	0.849175	0.838361	0.832401	0.843219	0.836972	0.85251	0.859028	0.839516		0.698741	0.701636	0.727241	0.695444
																																			0.842328	0.873921	0.857579	0.846371	0.841859	0.85183	0.84583	0.860496	0.867966	0.848888		0.707917	0.714844	0.741044	0.707574
																																			0.852111	0.882176	0.865821	0.855347	0.850828	0.860249	0.854136	0.869421	0.87477	0.857699		0.719179	0.728046	0.755142	0.720834
																																			0.860833	0.889825	0.874369	0.863675	0.860329	0.86843	0.862728	0.877632	0.882636	0.866336		0.731039	0.741127	0.769585	0.731767
																																			0.870248	0.897616	0.882181	0.871569	0.869128	0.876953	0.871089	0.884374	0.890094	0.873719		0.741696	0.753566	0.782689	0.745117
																																			0.87909	0.904946	0.890246	0.879961	0.877537	0.885003	0.879184	0.892632	0.896392	0.882597		0.753591	0.765493	0.797905	0.756224
																																			0.887736	0.912189	0.897423	0.88867	0.886106	0.893007	0.887029	0.900826	0.903276	0.891294		0.763868	0.77787	0.81095	0.767861
																																			0.894879	0.919226	0.905398	0.897325	0.894083	0.900374	0.894619	0.908331	0.910835	0.89859		0.775307	0.790952	0.824316	0.779198
																																			0.902743	0.925898	0.912455	0.905877	0.902112	0.908585	0.901787	0.914217	0.917414	0.905787		0.787349	0.802199	0.83725	0.791371
																																			0.91014	0.932936	0.919166	0.913596	0.909643	0.915704	0.910029	0.921196	0.9243	0.912149		0.797408	0.814568	0.849917	0.803865
																																			0.91773	0.93914	0.925549	0.920864	0.916128	0.923548	0.915991	0.927076	0.930855	0.919033		0.809601	0.826331	0.860438	0.815794
																																			0.925048	0.944542	0.93216	0.9289	0.923371	0.930436	0.922943	0.934288	0.937	0.925383		0.820909	0.837841	0.872429	0.827416
																																			0.931873	0.949493	0.937872	0.935793	0.930516	0.937376	0.930027	0.940195	0.943755	0.933517		0.831607	0.849087	0.883502	0.838799
																																			0.938014	0.954902	0.943779	0.942663	0.936567	0.943355	0.936133	0.946365	0.948993	0.938985		0.841088	0.860363	0.893987	0.849519
																																			0.943354	0.959824	0.949666	0.947793	0.942006	0.949609	0.943153	0.951709	0.953725	0.944853		0.852425	0.871202	0.904282	0.859789
																																			0.949635	0.965286	0.954896	0.953121	0.948316	0.954667	0.948186	0.957047	0.957807	0.950412		0.861215	0.881928	0.915318	0.870927
																																			0.954648	0.969523	0.960297	0.957754	0.954214	0.960064	0.95427	0.962176	0.964081	0.955899		0.871932	0.891394	0.924856	0.879733
																																			0.960037	0.973205	0.964733	0.963042	0.959434	0.964937	0.959977	0.966665	0.969229	0.96132		0.883217	0.900769	0.933796	0.889453
																																			0.965533	0.976901	0.969351	0.968425	0.96441	0.968926	0.965026	0.970771	0.97349	0.965598		0.892881	0.909084	0.940465	0.899557
																																			0.969656	0.979358	0.973675	0.973103	0.969157	0.974173	0.969889	0.975094	0.97729	0.970201		0.902377	0.91827	0.948548	0.906752
																																			0.973518	0.982877	0.977454	0.978099	0.972905	0.977665	0.973903	0.979708	0.980492	0.974201		0.912107	0.927353	0.956895	0.918079
																																			0.97857	0.986281	0.981057	0.981792	0.977909	0.981266	0.977277	0.983675	0.983302	0.977593		0.92071	0.935649	0.963739	0.927039
																																			0.982042	0.989537	0.984768	0.984565	0.981303	0.985327	0.981113	0.987456	0.986654	0.980779		0.928141	0.943707	0.971165	0.935755
																																			0.984778	0.991794	0.987098	0.987524	0.984305	0.988074	0.985078	0.990626	0.989973	0.983626		0.937012	0.951688	0.976122	0.943418
																																			0.987729	0.994079	0.989834	0.989631	0.98639	0.990769	0.987824	0.993421	0.993241	0.986203		0.943946	0.959064	0.980644	0.9512
																																			0.990193	0.996281	0.992173	0.991434	0.990355	0.993001	0.990809	0.995651	0.995516	0.988269		0.950223	0.964119	0.984656	0.958557
																																			0.992886	0.998025	0.994553	0.994302	0.992568	0.995457	0.993062	0.997007	0.996815	0.990798		0.956175	0.968935	0.988177	0.965102
																																			0.995391	0.998632	0.996038	0.995893	0.995227	0.997071	0.994584	0.99759	0.999521	0.992987		0.964775	0.973981	0.991877	0.970344
																																			0.996584	0.998915	0.996948	0.997846	0.997099	0.998086	0.996494	0.997819	0.999853	0.994812		0.969784	0.979513	0.994829	0.976961
																																			0.997942	0.999065	0.998295	0.998523	0.997994	0.99973	0.997821	0.998454	0.999152	0.996064		0.976074	0.983893	0.996377	0.982164
																																			0.999781	0.999518	0.999324	0.999568	0.998443	1	0.998004	0.999112	0.999685	0.996569		0.979941	0.987296	0.99851	0.986977
																																			0.999873	1	0.999741	0.999984	0.999118	0.99992	0.998809	1	0.999126	0.998474		0.986431	0.991022	0.998519	0.989834
																																			0.999893	0.999811	1	1	0.999695	0.99973	0.999748	0.999709	1	0.999108		0.990202	0.992795	1	0.992447
																																			1	0.99905	0.999303	0.999453	0.999859	0.998849	1	0.999032	0.999413	0.998958		0.991545	0.995143	0.999922	0.995017
																																			0.999409	0.998224	0.998764	0.999675	1	0.998022	0.999863	0.997744	0.998959	0.999035		0.993121	0.997517	0.99742	0.997345
																																			0.99917	0.996584	0.99754	0.999716	0.999162	0.997148	0.999352	0.996869	0.995993	1		0.995458	0.999155	0.996089	0.998404
																																			0.998571	0.995359	0.996496	0.998503	0.998517	0.994779	0.998605	0.994319	0.994575	0.999861		0.998555	1	0.993872	1
																																			0.996369	0.993573	0.995383	0.996715	0.997772	0.993404	0.997375	0.991556	0.992983	0.998654		0.999542	0.997723	0.991677	0.999968
																																			0.994841	0.991044	0.993733	0.994149	0.996289	0.991017	0.995593	0.989968	0.991439	0.995707		1	0.995546	0.988454	0.99939
																																			0.992785	0.988524	0.991551	0.992116	0.993981	0.989318	0.993935	0.987271	0.989633	0.993826		0.99895	0.994587	0.984469	0.998324
																																			0.990429	0.985949	0.989174	0.990099	0.992375	0.986859	0.991524	0.98394	0.988249	0.991464		0.996601	0.991918	0.978574	0.995811
																																			0.987525	0.982848	0.986666	0.98823	0.99017	0.984182	0.989308	0.980554	0.984872	0.988757		0.995288	0.987802	0.973957	0.993019
																																			0.985287	0.97945	0.983953	0.985809	0.987433	0.980532	0.98683	0.977631	0.9825	0.98538		0.994173	0.983366	0.968473	0.989892
																																			0.9824	0.976582	0.980687	0.982979	0.984393	0.977302	0.984168	0.973859	0.978643	0.981494		0.990464	0.98011	0.960966	0.986097
																																			0.978979	0.972644	0.977712	0.9785	0.980854	0.973196	0.980526	0.9699	0.974392	0.977435		0.987154	0.975024	0.952943	0.983316
																																			0.97474	0.968252	0.973919	0.97453	0.976432	0.968283	0.976686	0.965218	0.970642	0.974134		0.980757	0.969083	0.945689	0.977798
																																			0.970205	0.964314	0.970115	0.969538	0.972273	0.963789	0.973189	0.961384	0.966055	0.969895		0.974758	0.962639	0.934882	0.971993
																																			0.965338	0.959801	0.966086	0.965084	0.967994	0.958194	0.969226	0.956119	0.961756	0.965551		0.969836	0.955693	0.926508	0.965906
																																			0.960326	0.954806	0.961495	0.959856	0.964359	0.953788	0.965017	0.950943	0.957357	0.960834		0.964139	0.948008	0.91584	0.959482
																																			0.955459	0.949742	0.956306	0.954811	0.959257	0.948017	0.959547	0.945776	0.951304	0.955638		0.956897	0.940223	0.906456	0.950676
																																			0.950242	0.944683	0.951157	0.94939	0.954511	0.941712	0.95476	0.939506	0.946336	0.949633		0.951826	0.932138	0.895556	0.941466
																																			0.944896	0.938484	0.945679	0.943041	0.949302	0.935241	0.950049	0.933227	0.940855	0.944324		0.944526	0.922482	0.885661	0.933127
																																			0.939289	0.932329	0.939705	0.936876	0.943354	0.928467	0.944555	0.926463	0.93681	0.938202		0.936003	0.912457	0.873933	0.923449
																																			0.933482	0.925577	0.93292	0.930978	0.937595	0.920722	0.938573	0.919049	0.932007	0.931471		0.926127	0.901976	0.863267	0.913282
																																			0.926924	0.919208	0.92609	0.923754	0.931463	0.913546	0.932717	0.912234	0.925802	0.924039		0.917899	0.892531	0.85184	0.903163
																																			0.920389	0.91236	0.918831	0.917179	0.925319	0.90594	0.926254	0.905399	0.919527	0.917721		0.906224	0.882714	0.839893	0.892435
																																			0.913188	0.905194	0.911396	0.91082	0.918385	0.897771	0.91967	0.898421	0.912626	0.910469		0.896842	0.8714	0.828098	0.880316
																																			0.90623	0.897713	0.904243	0.903106	0.911114	0.889734	0.912424	0.891106	0.904864	0.90271		0.885873	0.86002	0.816995	0.867101
																																			0.899119	0.890639	0.89651	0.895285	0.903669	0.880775	0.905001	0.88302	0.896738	0.894775		0.871776	0.848177	0.80531	0.854082
																																			0.89114	0.883118	0.889016	0.88713	0.895354	0.872057	0.896722	0.87456	0.889855	0.886627		0.859366	0.836046	0.792995	0.841508
																																			0.883004	0.875238	0.880688	0.878819	0.887434	0.862917	0.889177	0.865024	0.881442	0.879003		0.846214	0.82268	0.778895	0.829728
																																			0.874924	0.867429	0.872132	0.870055	0.879121	0.852912	0.88063	0.856599	0.872812	0.86962		0.833864	0.810346	0.764762	0.814849
																																			0.86658	0.858676	0.862907	0.861975	0.870596	0.843186	0.872373	0.847955	0.863775	0.860349		0.820409	0.796385	0.751183	0.800077
																																			0.857551	0.849933	0.853603	0.85267	0.861204	0.832644	0.863716	0.83911	0.852809	0.850876		0.805235	0.782857	0.736081	0.785205
																																			0.848258	0.84082	0.843476	0.843281	0.852038	0.822087	0.85409	0.829239	0.844485	0.841646		0.789766	0.768129	0.722367	0.770288
																																			0.838749	0.83094	0.833625	0.833463	0.842829	0.810465	0.84477	0.819285	0.83528	0.83215		0.774894	0.753555	0.709479	0.75446
																																			0.829062	0.820867	0.82371	0.82354	0.832752	0.798962	0.835062	0.809468	0.825593	0.821974		0.762446	0.740011	0.695207	0.738199
																																			0.819903	0.810594	0.813224	0.812554	0.823483	0.787234	0.825147	0.799199	0.816267	0.811776		0.7493	0.725246	0.681055	0.722742
																																			0.809955	0.800504	0.802756	0.801686	0.812841	0.775113	0.814785	0.788979	0.805644	0.800919		0.734924	0.710565	0.667163	0.707898
																																			0.798869	0.790408	0.792117	0.790383	0.803063	0.7622	0.804657	0.778728	0.795969	0.789953		0.721468	0.69479	0.651835	0.692264
																																			0.788495	0.779981	0.780599	0.779203	0.792105	0.748896	0.79447	0.768661	0.785368	0.780187		0.706862	0.678196	0.638137	0.676043
																																			0.777908	0.768818	0.769398	0.767987	0.781723	0.735751	0.78422	0.758369	0.774634	0.770305		0.691877	0.664104	0.623974	0.659936
																																			0.766909	0.75782	0.757471	0.756143	0.770612	0.722118	0.773514	0.747421	0.763917	0.759787		0.675063	0.648809	0.609876	0.644446
																																			0.755252	0.746459	0.745727	0.74359	0.759658	0.708085	0.762249	0.736379	0.752281	0.747788		0.660138	0.633816	0.594318	0.628252
																																			0.744024	0.735466	0.734067	0.731823	0.748126	0.694771	0.751176	0.724923	0.740857	0.736479		0.645561	0.618519	0.578963	0.612072
																																			0.732632	0.723992	0.721771	0.719829	0.735927	0.680834	0.739089	0.713069	0.729208	0.725725		0.631259	0.603099	0.5654	0.595704
																																			0.721265	0.712848	0.709861	0.707179	0.724867	0.667634	0.726986	0.701541	0.717411	0.714068		0.616257	0.587077	0.551371	0.581195
																																			0.70921	0.701474	0.697238	0.694186	0.714331	0.653317	0.715496	0.690061	0.705153	0.702231		0.60084	0.571963	0.536332	0.564412
																																			0.697475	0.689497	0.685033	0.682382	0.701937	0.640328	0.703626	0.678128	0.692218	0.689584		0.586016	0.557959	0.520638	0.548824
																																			0.685144	0.677801	0.672605	0.669926	0.690257	0.62741	0.6917	0.666394	0.679557	0.677326		0.570978	0.543557	0.505688	0.533799
																																			0.67334	0.665281	0.660412	0.657505	0.678992	0.612967	0.679714	0.654425	0.667471	0.665327		0.556777	0.528045	0.491048	0.518885
																																			0.661	0.654029	0.647938	0.645277	0.665829	0.59997	0.667719	0.643057	0.656581	0.653116		0.542319	0.513565	0.476557	0.504471
																																			0.649192	0.642714	0.635294	0.632746	0.652935	0.58717	0.655098	0.631715	0.64576	0.640358		0.528786	0.499553	0.462004	0.490076
																																			0.636595	0.630791	0.622734	0.619976	0.641056	0.574009	0.643178	0.619503	0.633577	0.628193		0.513656	0.486248	0.448442	0.474975
																																			0.624818	0.61897	0.610641	0.606924	0.628654	0.561163	0.63001	0.607701	0.621261	0.616023		0.499569	0.47174	0.435161	0.460439
																																			0.612421	0.607248	0.59829	0.594866	0.616129	0.54875	0.617975	0.596188	0.6093	0.602976		0.484498	0.457535	0.421411	0.444624
																																			0.59944	0.595096	0.586107	0.583396	0.604199	0.53588	0.604821	0.583266	0.597631	0.590291		0.472584	0.443514	0.408356	0.429825
																																			0.586412	0.583579	0.574254	0.571686	0.593153	0.523302	0.593342	0.571095	0.584526	0.57699		0.459522	0.430181	0.396556	0.415916
																																			0.573673	0.572399	0.561509	0.558471	0.581032	0.511163	0.581558	0.559497	0.572341	0.564311		0.446529	0.417059	0.383939	0.403418
																																			0.561295	0.560868	0.549513	0.546325	0.568553	0.497782	0.569154	0.5478	0.560374	0.551699		0.433893	0.405144	0.372904	0.389122
																																			0.548852	0.548876	0.537226	0.534515	0.555937	0.485767	0.556857	0.535949	0.548603	0.538035		0.421489	0.392573	0.360646	0.376477
																																			0.536839	0.537031	0.524872	0.521524	0.543587	0.473418	0.544947	0.524364	0.535298	0.525193		0.408586	0.379126	0.348996	0.365213
																																			0.524285	0.525741	0.512686	0.509476	0.531132	0.46082	0.533489	0.512742	0.523229	0.512716		0.39555	0.368851	0.3382	0.352038
																																			0.512417	0.513717	0.500709	0.497591	0.519236	0.448927	0.521412	0.501183	0.511764	0.499822		0.382868	0.357186	0.326798	0.339994
																																			0.500085	0.501753	0.489018	0.486145	0.507861	0.437037	0.507944	0.489318	0.500353	0.486419		0.371431	0.346647	0.315982	0.328761
																																			0.487125	0.49111	0.477011	0.474042	0.49635	0.425063	0.495467	0.47708	0.488919	0.473578		0.359537	0.334573	0.305779	0.317879
																																			0.47392	0.480351	0.465563	0.462282	0.483728	0.413866	0.483209	0.464649	0.476992	0.46135		0.3482	0.322177	0.295811	0.306653
																																			0.462311	0.469079	0.454034	0.450459	0.471549	0.402363	0.470808	0.453779	0.465499	0.448521		0.336488	0.312311	0.285535	0.295538
																																			0.450382	0.457432	0.442553	0.43818	0.459218	0.390841	0.459082	0.441509	0.453552	0.436341		0.324802	0.302564	0.274494	0.285955
																																			0.438477	0.445847	0.431075	0.427369	0.447258	0.379731	0.446909	0.430632	0.442946	0.424221		0.315471	0.292403	0.265635	0.27654
																																			0.426849	0.43518	0.418879	0.415697	0.435731	0.368865	0.435412	0.419823	0.431459	0.410723		0.305805	0.281804	0.257007	0.266726
																																			0.414702	0.42403	0.407126	0.404067	0.423567	0.357737	0.423671	0.408637	0.420212	0.398892		0.296247	0.272433	0.24766	0.257443
																																			0.402911	0.41303	0.396144	0.393273	0.411817	0.347146	0.41212	0.397843	0.408217	0.387165		0.286397	0.263441	0.238389	0.248457
																																			0.391353	0.401588	0.384841	0.381824	0.401007	0.336547	0.401323	0.386934	0.398386	0.375228		0.276697	0.255576	0.229543	0.239093
																																			0.379571	0.391	0.373656	0.37054	0.388903	0.326239	0.390549	0.376552	0.387909	0.364629		0.269064	0.247154	0.22212	0.230115
																																			0.368154	0.379475	0.3631	0.360123	0.377704	0.31583	0.379363	0.3659	0.37822	0.353817		0.260971	0.239107	0.214879	0.221701
																																			0.357001	0.369082	0.352167	0.348897	0.366898	0.30586	0.367935	0.354981	0.368133	0.341864		0.252869	0.230386	0.206058	0.21416
																																			0.34588	0.358103	0.342383	0.337944	0.355844	0.295749	0.356782	0.344964	0.357549	0.330602		0.243169	0.222541	0.198799	0.207306
																																			0.335696	0.34742	0.331364	0.3264	0.345421	0.285729	0.346305	0.33453	0.34823	0.32033		0.233746	0.21561	0.192398	0.200143
																																			0.324825	0.336395	0.321203	0.315127	0.334544	0.275299	0.336297	0.325669	0.33753	0.310087		0.225537	0.208598	0.186588	0.193328
																																			0.314636	0.32602	0.311838	0.304918	0.32395	0.265842	0.32497	0.315955	0.328038	0.300265		0.217236	0.202146	0.180604	0.18605
																																			0.304402	0.316376	0.302601	0.295231	0.314485	0.256153	0.315597	0.306691	0.319026	0.29047		0.210394	0.196699	0.174232	0.180369
																																			0.294021	0.307462	0.293017	0.284456	0.304479	0.246482	0.305458	0.296223	0.309223	0.28056		0.203621	0.189863	0.16807	0.173679
																																			0.283969	0.298703	0.28409	0.273945	0.294554	0.236892	0.295065	0.286236	0.298625	0.270045		0.1959	0.1837	0.162984	0.167769
																																			0.274171	0.289424	0.274631	0.264854	0.285079	0.228275	0.285226	0.277338	0.289073	0.261424		0.18956	0.177992	0.157808	0.163095
																																			0.265435	0.280283	0.265437	0.25648	0.275993	0.219218	0.274728	0.268444	0.280579	0.252193		0.18378	0.172608	0.152487	0.157859
																																			0.256083	0.271604	0.256724	0.247571	0.265978	0.21079	0.266201	0.259543	0.272053	0.243691		0.177705	0.167157	0.146967	0.153014
																																			0.247105	0.262872	0.247977	0.238679	0.256577	0.202859	0.256836	0.251096	0.262806	0.234975		0.171416	0.162618	0.141712	0.147403
																																			0.238478	0.255217	0.239779	0.230029	0.24774	0.195017	0.248175	0.242604	0.252947	0.225409		0.165078	0.157908	0.137644	0.143237
																																			0.229306	0.247209	0.231546	0.221424	0.23876	0.187373	0.239508	0.235096	0.244051	0.217035		0.159588	0.152452	0.134003	0.138517
																																			0.221225	0.239536	0.223601	0.213233	0.230509	0.179161	0.23046	0.22725	0.236742	0.208519		0.154499	0.14804	0.129646	0.133638
																																			0.213511	0.231322	0.215921	0.204835	0.223535	0.171964	0.222338	0.219255	0.228448	0.200532		0.14985	0.143917	0.126097	0.128995
																																			0.204954	0.223431	0.20781	0.197557	0.215117	0.164802	0.215188	0.210982	0.2214	0.193137		0.144983	0.14034	0.123082	0.123946
																																			0.197762	0.215679	0.200016	0.19047	0.207904	0.158009	0.207621	0.20319	0.213832	0.185766		0.139783	0.135718	0.119843	0.11907
																																			0.190857	0.208898	0.193061	0.183373	0.200546	0.151258	0.199359	0.196149	0.206825	0.178551		0.135965	0.131758	0.115673	0.114793
																																			0.183812	0.201978	0.186221	0.177097	0.193992	0.145309	0.192366	0.189038	0.199765	0.171565		0.132465	0.1274	0.113099	0.110206
																																			0.177519	0.194386	0.179301	0.170533	0.186654	0.139335	0.185518	0.181942	0.19432	0.165205		0.128547	0.123795	0.110025	0.106704
																																			0.171116	0.187349	0.172631	0.16349	0.180024	0.133259	0.178909	0.176243	0.188419	0.158267		0.124502	0.120787	0.106294	0.103287
																																			0.164294	0.180793	0.166362	0.157367	0.173423	0.127894	0.172491	0.170402	0.18204	0.15169		0.120364	0.117346	0.10359	0.100865
																																			0.15822	0.175447	0.160579	0.151362	0.166737	0.122378	0.165711	0.164961	0.175439	0.144974		0.116749	0.114586	0.10066	0.0966409
																																			0.151968	0.170202	0.154596	0.146228	0.160795	0.116877	0.159427	0.160258	0.170807	0.138787		0.112307	0.110487	0.0974517	0.0948081
																																			0.145144	0.164185	0.148976	0.140507	0.155157	0.111676	0.153245	0.154549	0.165401	0.13295		0.108554	0.107787	0.0948621	0.0923911
																																			0.139981	0.158198	0.143209	0.135409	0.149825	0.107485	0.147535	0.148664	0.160823	0.126276		0.105489	0.105856	0.0921266	0.0896955
																																			0.134692	0.152292	0.137777	0.130102	0.144224	0.103165	0.14171	0.144109	0.154781	0.119617		0.101677	0.102514	0.0896574	0.0868684
																																			0.129387	0.147139	0.132963	0.12536	0.139054	0.0991271	0.13639	0.138914	0.149347	0.114291		0.0983471	0.0997353	0.0884047	0.0851279
																																			0.124208	0.142011	0.127843	0.120087	0.133525	0.0952651	0.131143	0.134286	0.144096	0.108788		0.0955414	0.0973194	0.0865197	0.0823777
																																			0.119563	0.137001	0.123122	0.115162	0.129113	0.0912652	0.126304	0.129148	0.139981	0.102943		0.0927268	0.096361	0.0843019	0.0798023
																																			0.115305	0.132272	0.118284	0.110777	0.124228	0.08803	0.121693	0.125485	0.135278	0.0984745		0.0906017	0.0953579	0.0823228	0.0779796
																																			0.110843	0.127867	0.114358	0.10659	0.119613	0.0841469	0.11694	0.122017	0.130926	0.0937215		0.088428	0.0930536	0.0807996	0.0763328
																																			0.106508	0.123544	0.110999	0.102899	0.115487	0.0809397	0.112599	0.117773	0.126001	0.0899997		0.0866952	0.0909078	0.0779025	0.074313
																																			0.102628	0.119028	0.10726	0.0993516	0.111409	0.0771765	0.108402	0.113436	0.121544	0.085265		0.0840161	0.0888661	0.0750571	0.0729558
																																			0.0989914	0.115065	0.103541	0.095974	0.106858	0.0740767	0.104173	0.110228	0.116925	0.0813961		0.0814523	0.0883546	0.0734866	0.0710729
																																			0.0954632	0.110984	0.100034	0.0922399	0.10324	0.0711312	0.100382	0.106007	0.113635	0.0776484		0.0798226	0.0865212	0.0729669	0.0704332
																																			0.0913279	0.107133	0.0962341	0.0882184	0.0993735	0.0681034	0.0967274	0.102302	0.110047	0.0741964		0.0784758	0.0841446	0.0712684	0.0683532
																																			0.0874392	0.102945	0.0927656	0.0848462	0.0956057	0.065103	0.092546	0.0985285	0.10608	0.070697		0.0770781	0.0825385	0.0694554	0.0677578
																																			0.0838285	0.0991851	0.0891959	0.0819169	0.0921288	0.0620747	0.0888266	0.0951827	0.101617	0.0679394		0.0748511	0.0806302	0.0678819	0.0672496
																																			0.0807571	0.095879	0.0856988	0.0789266	0.0888249	0.0600425	0.085647	0.092461	0.0992368	0.0641583		0.0735605	0.0795693	0.066248	0.0660908
																																			0.0777791	0.0923426	0.0823722	0.0760565	0.0855325	0.0580966	0.0820288	0.0897897	0.0957653	0.0614202		0.0708625	0.0786473	0.0660247	0.064349
																																			0.0747706	0.0883803	0.0792442	0.0731061	0.0823039	0.056377	0.0783364	0.087483	0.0921095	0.0576544		0.0688974	0.0768837	0.0642386	0.0621421
																																			0.0721666	0.0850296	0.0763845	0.0704301	0.0793671	0.0541923	0.0754908	0.0841438	0.0892957	0.0542197		0.066802	0.0751897	0.0631044	0.0601132
																																			0.0692121	0.0822738	0.0734367	0.0680468	0.0769564	0.051977	0.0725998	0.0809658	0.0860701	0.0511789		0.0653196	0.0732485	0.0613387	0.0586219
																																			0.0665548	0.0797282	0.0709338	0.0655316	0.0741483	0.0500279	0.0699228	0.078135	0.0821197	0.0493847		0.0644061	0.0716712	0.0600274	0.0573673
																																			0.063559	0.0769124	0.0682324	0.0633378	0.0714055	0.0480766	0.0667678	0.0756714	0.0798791	0.0464327		0.0623335	0.070163	0.0591466	0.0558943
																																			0.0610902	0.0745328	0.0655208	0.0614896	0.0688765	0.0461317	0.0637045	0.0734793	0.0768852	0.0447248		0.0602502	0.0686477	0.05796	0.0545346
																																			0.0589187	0.0717602	0.0635429	0.0594585	0.0665805	0.0446542	0.060936	0.0714644	0.0735729	0.0430376		0.0588583	0.0673678	0.0566312	0.0528938
																																			0.0568222	0.0693491	0.0613821	0.058207	0.0641641	0.0429635	0.058298	0.068981	0.0715609	0.0413117		0.0567219	0.0651531	0.0549945	0.0499951
																																			0.0545608	0.0673503	0.0591286	0.0556355	0.061868	0.0408475	0.0564931	0.0665715	0.0687181	0.0395068		0.0551957	0.0633796	0.0540338	0.0493161
																																			0.0521002	0.0654332	0.0566397	0.0530337	0.0594716	0.0393788	0.0541768	0.0643183	0.0673543	0.0379021		0.0534555	0.0620997	0.0529835	0.0482673
																																			0.0500816	0.0632483	0.0541117	0.0509008	0.057477	0.0378965	0.0517043	0.0622831	0.0664668	0.0358435		0.0527376	0.0609061	0.0520105	0.0472726
																																			0.0484435	0.0610255	0.0524039	0.0489422	0.0556998	0.0364187	0.0492896	0.0603756	0.0637994	0.0346285		0.0515185	0.0591111	0.0508976	0.045843
																																			0.0468308	0.0591943	0.0502237	0.0471009	0.053815	0.0352383	0.0476895	0.0578971	0.0622096	0.0332306		0.0504577	0.0579986	0.0483554	0.0443435
																																			0.0447988	0.0569024	0.048505	0.0455607	0.0516086	0.0342298	0.0454414	0.0565671	0.0606597	0.0317264		0.0481548	0.0569198	0.0478033	0.0432673
																																			0.0430518	0.0550208	0.0464571	0.0438127	0.049505	0.0324387	0.0440103	0.0549011	0.0582201	0.0295028		0.0465452	0.055575	0.0465622	0.041511
																																			0.0412259	0.0531095	0.0446935	0.0422864	0.0480283	0.0309685	0.0423727	0.0523717	0.0563796	0.0285927		0.0454197	0.0547282	0.0448213	0.0409401
																																			0.0398561	0.0515274	0.0429783	0.0407782	0.0465606	0.029462	0.0405627	0.051011	0.0554397	0.0273046		0.0444531	0.0534598	0.0433762	0.0399942
																																			0.0384771	0.0496221	0.0419454	0.0390837	0.0451973	0.0288509	0.0389944	0.049441	0.0546643	0.0264413		0.0430706	0.0514263	0.0422518	0.0396558
																																			0.0376066	0.0479086	0.0407142	0.0372821	0.0432309	0.0276606	0.0375248	0.0477699	0.0535145	0.0255102		0.0413931	0.0503904	0.0403302	0.0390661
																																			0.0361047	0.0471644	0.0395174	0.0359128	0.041815	0.0270047	0.0364374	0.0464683	0.05208	0.0252826		0.0400367	0.0484388	0.039824	0.0385335
																																			0.0349943	0.0454415	0.0384721	0.0348064	0.0402418	0.0259681	0.034852	0.0450057	0.0507196	0.0238375		0.0380984	0.0470187	0.0391749	0.0375977
																																			0.0337324	0.0443722	0.0370029	0.0336458	0.038681	0.0253486	0.0340477	0.0442544	0.0496206	0.0232543		0.0371832	0.0462823	0.0380308	0.0357674
																																			0.0326868	0.0424884	0.0356263	0.0328082	0.0368898	0.02478	0.0322823	0.0430237	0.0490641	0.0223567		0.0359733	0.0442188	0.0372086	0.0350299
																																			0.0317024	0.0407098	0.0344178	0.03164	0.0355907	0.0240232	0.0306971	0.0418725	0.0478331	0.0206809		0.0350022	0.042838	0.0354736	0.0340439
																																			0.030571	0.0390098	0.0331912	0.0312056	0.0338584	0.022783	0.0294579	0.0400964	0.0460996	0.0198118		0.0341929	0.0410999	0.0338723	0.0328974
																																			0.0292272	0.0378533	0.0321105	0.0302553	0.0329162	0.0220894	0.0284308	0.0389658	0.0441559	0.0182546		0.032015	0.0398238	0.033333	0.0313166
																																			0.0285955	0.0364929	0.0308327	0.0292692	0.0315943	0.0210783	0.02763	0.0371953	0.0425632	0.0172266		0.0307764	0.0381667	0.0319934	0.0309245
																																			0.0275086	0.0346098	0.0295339	0.0287893	0.0306191	0.0205537	0.0266897	0.0360001	0.041401	0.0166399		0.0299046	0.0369885	0.0301557	0.0298522
																																			0.026568	0.033493	0.0286836	0.027567	0.0297865	0.019907	0.0256427	0.0350195	0.0398726	0.0162167		0.0290684	0.0356555	0.0293001	0.029295
																																			0.0254142	0.0321102	0.0278166	0.026236	0.0290233	0.0193418	0.0246854	0.0339449	0.03875	0.0154822		0.0281419	0.0337614	0.0278615	0.0286088
																																			0.0248559	0.030976	0.0268456	0.0258108	0.0273765	0.0195398	0.0233598	0.0329415	0.037736	0.0154205		0.0272116	0.0319915	0.0267207	0.0272416
																																			0.0245982	0.0305752	0.0260722	0.0250013	0.0267104	0.0183956	0.0225476	0.0320417	0.0385266	0.0152124		0.0256126	0.0305137	0.0254105	0.0259305
																																			0.0239896	0.0293214	0.0252825	0.0241119	0.0261459	0.0174967	0.0216139	0.030294	0.0376145	0.0150997		0.0251238	0.0292538	0.0254598	0.0239355
																																			0.0233376	0.0288149	0.0243621	0.0236726	0.0252619	0.0166819	0.0210642	0.0290052	0.0369287	0.0148809		0.0238439	0.0278013	0.0247657	0.0228584
																																			0.0226245	0.0281199	0.02338	0.0232574	0.0251871	0.0162397	0.0198281	0.0282652	0.035119	0.0146533		0.0231792	0.0264025	0.0231359	0.022388
																																			0.0217514	0.0270308	0.0223094	0.0222261	0.0242103	0.0162931	0.0191588	0.0273468	0.0341478	0.0146872		0.0225093	0.0254255	0.0219935	0.0205017
																																			0.0209372	0.0260239	0.0214553	0.0217472	0.0233053	0.0162206	0.0187392	0.0264601	0.0330283	0.0145819		0.0205532	0.0240497	0.0221621	0.0194037
																																			0.0198788	0.0249219	0.020543	0.0210063	0.0224866	0.0150355	0.0183139	0.0259627	0.0330039	0.0133443		0.019541	0.0229873	0.0219686	0.018487
																																			0.0190191	0.0236309	0.0198014	0.0200134	0.0218079	0.0149839	0.017342	0.0251439	0.0329553	0.0127131		0.0193479	0.0213208	0.0213585	0.016398
																																			0.0183262	0.0231242	0.0189309	0.0187572	0.0209758	0.0147845	0.016785	0.0251969	0.0319619	0.0114996		0.0183641	0.0202887	0.0211013	0.015744
																																			0.0173462	0.0226092	0.0183486	0.0182836	0.0200441	0.0143883	0.0162922	0.0244427	0.0316233	0.0117799		0.0193552	0.0193048	0.0196311	0.015055
																																			0.0167211	0.0218531	0.0178545	0.0177773	0.0196256	0.0134312	0.01554	0.0238501	0.0304083	0.011266		0.0186032	0.0182757	0.0189748	0.0144197
																																			0.0161765	0.02087	0.0172725	0.0173499	0.0192183	0.0134006	0.0149529	0.023461	0.0301628	0.0101724		0.0185084	0.0177865	0.0176582	0.0141508
																																			0.0156918	0.0199905	0.016339	0.0167094	0.0188244	0.0126858	0.0144118	0.0223503	0.0287565	0.0101929		0.0173359	0.0169924	0.016557	0.0137501
																																			0.0150116	0.0196945	0.0159403	0.016317	0.0182016	0.0121174	0.0136446	0.0216878	0.0287881	0.0101045		0.0164918	0.0164745	0.0165782	0.0131898
																																			0.0146644	0.0187322	0.0155238	0.015105	0.0177943	0.0117827	0.0132788	0.0219361	0.028035	0.00953856		0.0158858	0.015147	0.0162377	0.0124406
																																			0.0134993	0.0178163	0.0147135	0.0145015	0.0170451	0.0109783	0.0129769	0.021081	0.0268884	0.00926762		0.0168054	0.0144885	0.0160572	0.0121462
																																			0.0129729	0.0170777	0.0140491	0.0140467	0.0163108	0.0104843	0.0130342	0.0204819	0.0267295	0.00885239		0.0166843	0.0135635	0.0157341	0.0126162
																																			0.0125008	0.0164813	0.0131741	0.0134827	0.015139	0.0103184	0.0124821	0.0199554	0.0270388	0.00792305		0.0164749	0.0134559	0.0153211	0.0127387
																																			0.0118149	0.0159368	0.0122092	0.0130464	0.0147093	0.0095899	0.0123649	0.0191014	0.0262175	0.0079718		0.0150589	0.0122401	0.0147393	0.011997
																																			0.0113699	0.0146449	0.0116411	0.0127283	0.0144209	0.0094156	0.0122756	0.0184816	0.0263599	0.00819565		0.0148803	0.0121255	0.0141233	0.0112519
																																			0.0108771	0.0140113	0.011209	0.012535	0.0139427	0.00884608	0.0114198	0.0180865	0.0266187	0.00867961		0.0140363	0.0112556	0.0134489	0.0108096
																																			0.0105717	0.0135396	0.0107016	0.0116248	0.0136629	0.00864517	0.0112835	0.0175993	0.0261985	0.00850842		0.0134336	0.0111478	0.0124411	0.01073
																																			0.0100688	0.0124034	0.0103384	0.010807	0.0127974	0.00830379	0.0103821	0.0164679	0.0256876	0.00826066		0.0124113	0.0103815	0.0127179	0.0109202
																																			0.00971445	0.0116834	0.00998883	0.0101647	0.012617	0.00797117	0.0101896	0.0157266	0.0253129	0.00726115		0.0122923	0.00976312	0.0123905	0.0106149
																																			0.00933237	0.0113275	0.00971281	0.00964314	0.0114369	0.00786002	0.0098204	0.01564	0.0252396	0.00764532		0.0122125	0.00904572	0.0115324	0.01098
																																			0.00867131	0.0108	0.0093608	0.00960771	0.0109093	0.00768457	0.00960303	0.0147193	0.0239421	0.00805718		0.0123751	0.00772634	0.0112733	0.010356
																																			0.00876049	0.00993071	0.00882706	0.00941219	0.0107859	0.00731053	0.00932715	0.0138915	0.0242121	0.00789312		0.0124092	0.00750221	0.0111495	0.0107113
																																			0.00858687	0.0104614	0.0080525	0.00898248	0.00999874	0.00692808	0.0092464	0.0132827	0.0240909	0.0081656		0.0118162	0.00755645	0.0113242	0.0102632
																																			0.00813166	0.00971089	0.00755004	0.00852163	0.00962022	0.00653025	0.00941437	0.0133289	0.023193	0.0079892		0.0115493	0.00728885	0.010914	0.0097781
																																			0.00776725	0.00927058	0.00720086	0.00785651	0.00929178	0.00603608	0.00930721	0.0122263	0.023483	0.007703		0.0113598	0.00726012	0.0101713	0.00916666
																																			0.00765818	0.00904874	0.00685718	0.00794988	0.00888339	0.0056707	0.00860388	0.0115881	0.0219666	0.00727209		0.011123	0.00739543	0.0100305	0.00916731
																																			0.00736898	0.00888773	0.00677125	0.00783829	0.00857751	0.00575533	0.00804694	0.011099	0.0224732	0.00735615		0.0108427	0.00747272	0.00905857	0.00925187
																																			0.00721298	0.00837823	0.00640571	0.00766996	0.00841734	0.00550584	0.00767191	0.0105102	0.0212985	0.00705374		0.0103071	0.00795561	0.00866235	0.00936335
																																			0.00691017	0.00758617	0.00609278	0.00711602	0.008161	0.00511297	0.0070767	0.00987865	0.0200891	0.00636892		0.0103474	0.00781569	0.00958104	0.00857581
																																			0.00705358	0.00712278	0.00552376	0.00711864	0.00772842	0.00542868	0.00743968	0.00975156	0.0204175	0.00625834		0.0100955	0.00808624	0.0100011	0.00886294
																																			0.00677403	0.00628435	0.00486573	0.00693428	0.00723232	0.00534328	0.00704891	0.0104268	0.0202803	0.00576843		0.0100822	0.00766047	0.0098952	0.00905163
																																			0.00674374	0.00586332	0.00463038	0.00646685	0.00678969	0.00524412	0.00684081	0.00991778	0.0206675	0.00527202		0.0104806	0.0075461	0.00989238	0.00831293
																																			0.0064337	0.00534758	0.00426663	0.00630337	0.00675205	0.00541279	0.00681187	0.00955042	0.0208938	0.00428927		0.0101698	0.00705307	0.00963557	0.00883399
																																			0.00594779	0.00469932	0.00421966	0.00608247	0.00695181	0.00536306	0.00642682	0.0096334	0.0210457	0.00316642		0.0100215	0.00659267	0.00913032	0.00885783
																																			0.00576554	0.00431618	0.00403117	0.00580612	0.00690132	0.00493027	0.00615624	0.00903222	0.0200158	0.00244667		0.0100331	0.00656277	0.00928042	0.00847426
																																			0.00509374	0.00389425	0.00379499	0.00555046	0.00683151	0.00497406	0.0062561	0.00893784	0.020524	0.00226587		0.00958422	0.00667899	0.00859967	0.00882488
																																			0.00536601	0.0032987	0.00366758	0.00516552	0.00677085	0.00542493	0.00597732	0.00881985	0.021844	0.00283656		0.00895972	0.00671606	0.00777628	0.00901739
																																			0.00505722	0.00327694	0.00353352	0.00497908	0.00655863	0.00533917	0.00577227	0.00847025	0.0210092	0.00333272		0.00833607	0.00650483	0.00755613	0.00923055
																																			0.00492087	0.0035043	0.00327008	0.0046345	0.00594628	0.00517464	0.00572202	0.00817862	0.0203974	0.00337946		0.0083292	0.00675881	0.00805077	0.00888947
																																			0.00468979	0.00334068	0.00308434	0.00449357	0.00564559	0.00532513	0.00530986	0.0084972	0.0205384	0.00283418		0.00798853	0.00665455	0.00837445	0.00829756
																																			0.00429778	0.00269254	0.00301989	0.00424494	0.00500341	0.00512595	0.00476147	0.00840334	0.0205441	0.00303989		0.00781068	0.00631974	0.00894398	0.00834692
																																			0.00429452	0.00193063	0.00250635	0.00411766	0.00489714	0.00529545	0.00445932	0.00777883	0.0203643	0.00375657		0.00787422	0.00659958	0.00843406	0.00842215
																																			0.00415024	0.00149706	0.00229687	0.00380919	0.00452703	0.00433982	0.0042378	0.0077694	0.019737	0.00350554		0.00797802	0.00584215	0.00769716	0.00806314
																																			0.0040175	0.0020529	0.00228981	0.00395603	0.00443055	0.00412535	0.00408317	0.0070754	0.0196362	0.00362719		0.00757866	0.00656536	0.00773019	0.00837639
																																			0.00367146	0.0024398	0.00236238	0.00381849	0.00446355	0.00431405	0.00368272	0.00664915	0.0188613	0.0038818		0.00779763	0.00589766	0.00751269	0.00816228
																																			0.0036311	0.0023941	0.00269828	0.00331674	0.00396238	0.00391004	0.00375652	0.00657315	0.0179226	0.00420149		0.00776586	0.00614699	0.00750851	0.00772808
																																			0.00394742	0.00253692	0.00251481	0.00301825	0.00373818	0.0045766	0.00375319	0.00569869	0.0194184	0.00365697		0.00809766	0.00693616	0.00752654	0.00753555
																																			0.00399832	0.00219107	0.00253547	0.00269149	0.00328111	0.00435993	0.00351022	0.00480844	0.0187502	0.00338502		0.00788674	0.00678452	0.00779169	0.00700263
																																			0.00423277	0.00195048	0.00233052	0.00264133	0.00293334	0.00447241	0.00378806	0.00461304	0.0180582	0.00385746		0.00821305	0.0070607	0.0081378	0.00674038
																																			0.00403316	0.00198684	0.00252593	0.0025391	0.00262175	0.00399238	0.00375132	0.00435403	0.0176865	0.00347112		0.00737146	0.00675054	0.00732141	0.00687572
																																			0.00391694	0.00203641	0.00231175	0.00261263	0.00250914	0.00368888	0.0036161	0.00391067	0.0186798	0.00396647		0.00764862	0.00760216	0.00661124	0.00675908
																																			0.00398233	0.00139206	0.00224746	0.00272974	0.00248653	0.00397065	0.00337236	0.00292493	0.018951	0.00376871		0.00638326	0.00781245	0.00600872	0.00642236
																																			0.00411139	0.0016365	0.00218012	0.00281914	0.00266534	0.00367206	0.00334342	0.0030785	0.0188306	0.0036687		0.00594376	0.00809387	0.00551254	0.00661262
																																			0.00414821	0.00163368	0.00214915	0.0022634	0.00214311	0.00351005	0.00343114	0.00286159	0.0192562	0.00397835		0.00641826	0.00758176	0.00528711	0.00704149
																																			0.00381769	0.00201861	0.00212672	0.00229436	0.00238827	0.0030838	0.0035691	0.00266687	0.0192891	0.00339726		0.00742641	0.0081189	0.00497523	0.00737213
																																			0.00410518	0.00171415	0.00168551	0.0021696	0.00215796	0.00311033	0.00388985	0.00218132	0.0190807	0.0041498		0.00743398	0.00733791	0.00560081	0.00708048
																																			0.00415937	0.00157308	0.00124321	0.00227612	0.00199976	0.00317879	0.00330108	0.00148894	0.0182866	0.00417227		0.0078134	0.00756771	0.00503126	0.00641417
																																			0.00400407	0.00174161	0.00153566	0.00186104	0.00179914	0.00322867	0.00308688	0.00175057	0.0174174	0.00408699		0.00827163	0.00736228	0.00573465	0.0060852
																																			0.00401675	0.00196104	0.00141765	0.00157271	0.00164691	0.00274075	0.00337587	0.001523	0.0171798	0.00396463		0.00880795	0.00771856	0.00560337	0.00565832
																																			0.00397025	0.00213822	0.00145078	0.0011012	0.00164535	0.00293593	0.00284955	0.00151074	0.0163295	0.0038325		0.00938294	0.00714977	0.00502798	0.00572414
																																			0.00384551	0.00255641	0.00141081	0.00126805	0.00156155	0.00300355	0.00289675	0.0012914	0.0164615	0.00376652		0.00962281	0.00693523	0.00574867	0.0055697
																																			0.00371657	0.002669	0.00147696	0.00122786	0.00194416	0.00270449	0.00317676	0.00149969	0.0170718	0.00441587		0.00952443	0.00681146	0.00607776	0.00587431
																																			0.00403633	0.00307714	0.00154077	0.00156991	0.00198558	0.00325334	0.00297545	0.00180916	0.017595	0.0040003		0.00883739	0.00700451	0.00587871	0.00527769
																																			0.00412755	0.00270433	0.00179565	0.00193008	0.00192471	0.00294746	0.00314515	0.00139446	0.0164591	0.00464302		0.00885465	0.00683825	0.00523317	0.00563902
																																			0.00402135	0.0029775	0.00169527	0.00174439	0.00176582	0.00273361	0.0033298	0.00107264	0.0170543	0.00432329		0.00912002	0.00683871	0.00516329	0.00571572
																																			0.00420369	0.00296538	0.0016905	0.00189329	0.00169559	0.00260287	0.00356172	8.23619e-05	0.0178375	0.00460834		0.00954869	0.00645857	0.00600805	0.00588333
																																			0.0038426	0.00300782	0.00178285	0.00183626	0.00143646	0.00244047	0.00374255	4.95604e-05	0.0170835	0.00527281		0.0100147	0.00679385	0.00562995	0.00505645
																																			0.0036859	0.002713	0.00206945	0.00172167	0.00124878	0.00283246	0.00375994	0.000224088	0.0178273	0.00555085		0.00930853	0.00574829	0.00616218	0.00465748
																																			0.00380466	0.00224592	0.00193116	0.00181084	0.00147183	0.00319545	0.00365752	0.000530972	0.0182722	0.00538664		0.00939123	0.00532238	0.0062504	0.00444233
																																			0.00438621	0.00249639	0.00181696	0.00205322	0.0015953	0.00286901	0.00344396	0	0.0177691	0.00569394		0.00993293	0.00600687	0.00572533	0.00487235
																																			0.00419897	0.00230173	0.00199148	0.00224045	0.00148708	0.00284385	0.00396415	0.000475933	0.0165164	0.00569431		0.0100546	0.00546273	0.00566949	0.00486853
																																			0.00391883	0.00252982	0.00224971	0.00252723	0.00141394	0.00302756	0.00443081	0.000661099	0.0167651	0.00547699		0.0104611	0.00506601	0.0052769	0.00513936
																																			0.00389584	0.00236665	0.00213968	0.00222131	0.00161951	0.00311726	0.00434774	0.00088091	0.0166723	0.0051883		0.0104066	0.00526956	0.00521234	0.00537439
																																			0.00402319	0.00203296	0.00255745	0.00250157	0.00191502	0.00352386	0.00414669	0.000989179	0.0162186	0.00547956		0.0109335	0.00571546	0.00572624	0.00458472
																																			0.0043885	0.00165621	0.0025104	0.00265015	0.00211104	0.00394095	0.0039721	0.000727719	0.0157709	0.00494107		0.0107886	0.00594973	0.00546139	0.00397706
																																			0.00414239	0.00213153	0.00280711	0.00331131	0.00204078	0.00410146	0.0038977	0.000617631	0.0156067	0.00560119		0.0110584	0.00611004	0.00513788	0.00414029
																																			0.00429268	0.00200938	0.00259958	0.00329944	0.00155183	0.00407012	0.00390349	0.000603766	0.0160477	0.00526284		0.0109891	0.00564335	0.00628388	0.00374132
																																			0.00406945	0.00165769	0.00257081	0.00351544	0.00165942	0.00384168	0.00356513	0.00109182	0.0150496	0.00553645		0.0122518	0.00524912	0.00678603	0.00299673
																																			0.00427901	0.00156577	0.00216114	0.0034221	0.00195282	0.00362444	0.00381828	0.00118308	0.0144473	0.00573834		0.0123436	0.00538103	0.00700956	0.00383035
																																			0.0042947	0.00146955	0.00244485	0.00340303	0.00233701	0.00352526	0.00383258	0.00146496	0.0160954	0.00634607		0.012181	0.00435638	0.00676092	0.00376178
																																			0.00414533	0.00204042	0.00257374	0.00335605	0.00222979	0.00363708	0.00408472	0.00204317	0.0163256	0.00661208		0.0117656	0.00465587	0.00728692	0.00406323
																																			0.00408357	0.00173535	0.00298143	0.00312314	0.00183119	0.0039297	0.00364606	0.00195842	0.0172768	0.00690785		0.0112229	0.00451483	0.00753392	0.00479729
																																			0.00387593	0.00183248	0.00285427	0.00355763	0.0016961	0.00391884	0.0035974	0.00164157	0.0164787	0.00695129		0.0110936	0.00442881	0.00785899	0.00502949
																																			0.00342269	0.00213125	0.00287861	0.00388491	0.00166639	0.00419023	0.00375697	0.00175796	0.0157435	0.00630337		0.011174	0.00505623	0.00823413	0.00557085
																																			0.00383534	0.00165034	0.00295575	0.00325875	0.00159871	0.00407776	0.00319415	0.0018378	0.0160315	0.00579395		0.0108722	0.00506116	0.00782996	0.00545466
																																			0.0036531	0.00185307	0.00262759	0.00350373	0.00160101	0.00391406	0.00332694	0.00227043	0.0151327	0.0054205		0.0110298	0.00530824	0.00722898	0.00574042
																																			0.00368836	0.00110055	0.00258565	0.00348802	0.00158187	0.00359885	0.00302769	0.00137571	0.0148118	0.00503647		0.0103895	0.0045701	0.00717948	0.00592934
																																			0.00366922	0.00167062	0.00262821	0.00375621	0.0013861	0.00378513	0.00354986	0.00102138	0.0143965	0.00537286		0.0109158	0.00470183	0.00796189	0.0065824
																																			0.00384047	0.00171479	0.00281915	0.00324492	0.00162515	0.00387273	0.0034512	0.000789652	0.0144862	0.00577816		0.0109778	0.00428044	0.00796434	0.00623762
																																			0.00379399	0.00220052	0.00299459	0.00247939	0.00206915	0.00411124	0.0030919	0.000795728	0.0144367	0.00535178		0.0107876	0.00412255	0.00804985	0.00669811
																																			0.0040079	0.00236765	0.00299875	0.00204242	0.00188341	0.00423918	0.00307495	0.00106856	0.0147373	0.00515696		0.0106336	0.00462419	0.00804707	0.00659586
																																			0.00376293	0.00208408	0.00290181	0.00261099	0.00218649	0.00425815	0.00274278	0.00175514	0.0160374	0.00561524		0.0106479	0.0044059	0.00857142	0.00652037
																																			0.00368673	0.0025804	0.00302662	0.00261237	0.00231704	0.00419685	0.00273535	0.00189033	0.0161178	0.0053852		0.0112855	0.00367216	0.00831352	0.00669113
																																			0.00385353	0.00219814	0.00279728	0.0029694	0.00195016	0.00390481	0.00220703	0.00137006	0.0153311	0.00536157		0.0115008	0.00344792	0.00835974	0.00574339
																																			0.00428027	0.0023159	0.00285055	0.00311334	0.00160127	0.00406922	0.00201589	0.00155856	0.0154121	0.00474218		0.0106264	0.00403486	0.00882078	0.00497588
																																			0.00423277	0.00244922	0.002715	0.00317962	0.00183236	0.00369889	0.00146518	0.00105808	0.0153736	0.00461091		0.0105874	0.00380581	0.00947457	0.004578
																																			0.00382977	0.00208257	0.00277207	0.00298268	0.00178136	0.00356496	0.00174003	0.0014896	0.0142618	0.00422765		0.010545	0.00423703	0.00948787	0.00473713
																																			0.00350958	0.00215621	0.00281549	0.00304424	0.00181964	0.00416433	0.00185824	0.00193016	0.0146875	0.00415427		0.00991366	0.00455339	0.0101904	0.00576673
																																			0.00351872	0.00172527	0.0030808	0.00302622	0.00160851	0.00486889	0.00111534	0.00288478	0.0143864	0.00366183		0.00948931	0.00431631	0.00950285	0.00573452
																																			0.00390966	0.00144183	0.00317251	0.00287969	0.001491	0.00495899	0.00156674	0.00306798	0.0140112	0.0040326		0.00931329	0.00369916	0.00942313	0.00607277
																																			0.00403402	0.00152684	0.00333169	0.00314176	0.00176387	0.0042222	0.00132795	0.00301256	0.0134224	0.00398068		0.00871506	0.00450231	0.00939759	0.0058494
																																			0.00450539	0.00185075	0.00346254	0.00301315	0.00209522	0.0041904	0.00122853	0.00327969	0.0142828	0.00364925		0.00803091	0.00547536	0.00931675	0.0061225
																																			0.00490547	0.00215537	0.00356466	0.00303377	0.00198489	0.00472596	0.00102266	0.00337623	0.0144413	0.00448471		0.00793066	0.00591441	0.00903601	0.00539353
																																			0.00496788	0.00240055	0.00347792	0.00271918	0.00185072	0.00428972	0.00149983	0.00314409	0.014131	0.00521786		0.00828729	0.00589605	0.00861275	0.00615871
																																			0.00458885	0.00230968	0.00371438	0.00341201	0.00160012	0.00461363	0.00156131	0.00258721	0.0143556	0.00611978		0.00847483	0.00627539	0.0088283	0.00533297
																																			0.00444729	0.00232676	0.00350047	0.00337785	0.0020333	0.00462963	0.00150195	0.00334628	0.0144115	0.00574553		0.00840987	0.00612116	0.00976755	0.00484508
																																			0.00455202	0.00179755	0.00359297	0.00339089	0.00208253	0.00482608	0.00119537	0.00325911	0.0143201	0.00643559		0.00867969	0.00659053	0.00903455	0.0043878
																																			0.00428501	0.00192253	0.00341377	0.00296673	0.00214681	0.00486971	0.00113107	0.00317344	0.0130192	0.00604392		0.00844139	0.00626381	0.00930083	0.00436273
																																			0.004119	0.00200725	0.00351257	0.00315945	0.00188463	0.00465847	0.00118607	0.00366903	0.0143141	0.00621189		0.00916427	0.00731731	0.00903598	0.00420941
																																			0.0042145	0.0015104	0.00342908	0.00316769	0.00184853	0.00452372	0.0016334	0.00368994	0.0137052	0.00581804		0.00912948	0.00734436	0.00821073	0.00430589
																																			0.00435713	0.00181795	0.00297591	0.00361106	0.00194248	0.00495677	0.00154661	0.00371272	0.0131143	0.00559676		0.00888678	0.00701248	0.00824782	0.00452509
																																			0.00484393	0.00172487	0.00311156	0.00351129	0.00185965	0.00509374	0.00140739	0.00398117	0.0134395	0.0049861		0.00809356	0.00675077	0.00803381	0.00343042
																																			0.00461553	0.00151649	0.00307482	0.00354139	0.00162371	0.00507511	0.00139923	0.00390237	0.0133259	0.00499629		0.00822154	0.00732454	0.00837514	0.00342811
																																			0.00471216	0.00164644	0.00306473	0.00346166	0.00191537	0.00482598	0.000956085	0.00355554	0.0131564	0.00514182		0.00754698	0.00742213	0.00876992	0.00360968
																																			0.00498106	0.00155061	0.003277	0.00338577	0.00165621	0.00517339	0.000514205	0.00392886	0.0133558	0.00462591		0.00737778	0.00729009	0.00935964	0.0036312
																																			0.00461888	0.00202616	0.00320644	0.00296493	0.00152704	0.00470488	0	0.00435426	0.0129494	0.00387502		0.00792018	0.00749695	0.00913408	0.00415118
																																			0.00484753	0.00225993	0.00279693	0.00291001	0.00153078	0.0046503	0.000428939	0.00420782	0.011959	0.00315126		0.0077035	0.00736328	0.00927006	0.00448254
																																			0.00456629	0.00232448	0.00268121	0.00295358	0.00151304	0.00462314	0.000460258	0.00406477	0.0121571	0.00294069		0.00819841	0.00749106	0.00865504	0.0045903
																																			0.00468648	0.00223551	0.00283061	0.00351282	0.00164116	0.00443849	0.00103858	0.00398956	0.0124768	0.00314254		0.00721843	0.00794092	0.00836903	0.00519475
																																			0.00452173	0.0021073	0.0025997	0.00334225	0.0013501	0.00459012	0.000844348	0.00439569	0.0119263	0.00299126		0.00674041	0.00795284	0.00813792	0.00501827
																																			0.00456227	0.00216903	0.00239071	0.00366413	0.00207975	0.00427727	0.00137121	0.00434631	0.0125385	0.0030834		0.00672287	0.00894819	0.00787789	0.00571464
																																			0.00465513	0.00239684	0.00246099	0.00331485	0.00189693	0.00403989	0.00146853	0.00507187	0.0129297	0.00296294		0.00725187	0.00812156	0.00675028	0.00509531
																																			0.00485316	0.00253985	0.00272994	0.00295977	0.0018853	0.00445073	0.00150841	0.00474338	0.0125103	0.00249603		0.00714702	0.0089084	0.00548108	0.00466426
																																			0.00458959	0.00197766	0.00285296	0.0030709	0.0023035	0.00465473	0.00163098	0.00471993	0.0121386	0.00241226		0.00763058	0.0084938	0.00541254	0.00479143
																																			0.00426963	0.00240073	0.00300379	0.00325702	0.00224636	0.00472182	0.00156222	0.00431727	0.0128804	0.00242734		0.00735716	0.00840196	0.0053396	0.00432383
																																			0.00443649	0.00227846	0.00288938	0.00326127	0.00226341	0.00483155	0.00169774	0.00484632	0.012254	0.0027513		0.0080905	0.00771892	0.00579606	0.00435121
																																			0.00439257	0.00206355	0.00299649	0.00292649	0.00216316	0.00529333	0.00182813	0.00512635	0.0129309	0.00299918		0.00717986	0.00783496	0.0063908	0.00434774
																																			0.00471553	0.00251883	0.00315903	0.00300993	0.00217202	0.00464357	0.00185225	0.0051203	0.0129108	0.00259359		0.00681316	0.00844245	0.00605898	0.00468621
																																			0.00445388	0.00259913	0.00306453	0.00267157	0.00212366	0.0047505	0.00194528	0.00526388	0.013309	0.00242143		0.00653081	0.00771856	0.00645806	0.0044922
																																			0.00443427	0.00273144	0.00291332	0.00256551	0.00174954	0.0046505	0.00193542	0.00530809	0.0140995	0.00290612		0.00641293	0.00763766	0.00646113	0.0051707
																																			0.00427626	0.00303563	0.00302667	0.00204223	0.00142712	0.00457132	0.00165005	0.00502851	0.0136919	0.00258854		0.00650518	0.00723287	0.00649312	0.00446998
																																			0.00430598	0.00320214	0.0032927	0.00237448	0.00200098	0.00440644	0.00208199	0.0040973	0.0139407	0.00300104		0.00756457	0.00661862	0.00643672	0.00442394
																																			0.00422454	0.00315959	0.00344292	0.0022606	0.00200074	0.00388922	0.00230601	0.00337084	0.014048	0.00337511		0.00719019	0.0062117	0.00590473	0.00506495
																																			0.00462023	0.00340047	0.00369096	0.00204399	0.00203779	0.00348019	0.00231842	0.00365825	0.0132363	0.00398513		0.00715203	0.00618122	0.00590064	0.005015
																																			0.00462586	0.00333778	0.00364262	0.00205839	0.0019393	0.00306541	0.00236547	0.0032577	0.0130829	0.00434917		0.00710984	0.00615193	0.00511076	0.00468115
																																			0.00464706	0.00360827	0.0034084	0.00188728	0.00206564	0.00314126	0.00206465	0.00353969	0.0134629	0.00401325		0.00693762	0.00562696	0.00496619	0.00490758
																																			0.00475236	0.00357713	0.00354011	0.00218473	0.00175327	0.00316871	0.00169693	0.00340326	0.0144623	0.00441068		0.00702043	0.00574745	0.00369802	0.0049443
																																			0.00446959	0.00439131	0.00337409	0.00188037	0.00166467	0.00278147	0.0015838	0.00305222	0.0129446	0.00383715		0.00748133	0.00556296	0.00341073	0.0046982
																																			0.00474405	0.00424902	0.003275	0.00183534	0.00153818	0.00275793	0.00191398	0.00325395	0.012991	0.00388915		0.00738945	0.00518655	0.00365357	0.00395249
																																			0.0046148	0.00400709	0.0031021	0.0023365	0.00153994	0.00237673	0.00188533	0.00270893	0.0139322	0.0035859		0.00759276	0.00593231	0.00392251	0.00420561
																																			0.00448034	0.00406509	0.00346727	0.00210751	0.00157834	0.0022141	0.00165999	0.00292981	0.0124122	0.00470473		0.00737183	0.00640899	0.00452692	0.00404947
																																			0.00441429	0.0040619	0.00373239	0.0020841	0.00203591	0.00246866	0.00183519	0.00268917	0.0122928	0.00464122		0.00765512	0.0052469	0.00504668	0.00389127
																																			0.00464623	0.00411476	0.00402128	0.00226674	0.00191646	0.00236155	0.00202371	0.00288613	0.011772	0.0036724		0.00831795	0.00391321	0.00455601	0.00392242
																																			0.00482517	0.00386551	0.00402823	0.00231738	0.00196987	0.00306687	0.00198521	0.00254412	0.0121649	0.00380917		0.00872676	0.00330145	0.00493181	0.00492004
																																			0.00486003	0.00397634	0.0041325	0.0021324	0.00190526	0.00295659	0.00189652	0.00323282	0.0114702	0.00377293		0.00858346	0.00326001	0.00578273	0.00438259
																																			0.00469648	0.00376439	0.00390841	0.00246875	0.00166989	0.00293852	0.0017309	0.00306268	0.0123319	0.00401669		0.0091164	0.00287603	0.00666288	0.00515899
																																			0.00479835	0.00392367	0.00365903	0.00300866	0.00207829	0.00310325	0.00144817	0.00321714	0.0125781	0.00380522		0.00854809	0.00325344	0.00636461	0.00583848
																																			0.00470342	0.00356029	0.00377427	0.00310526	0.00231426	0.0030393	0.00166216	0.00415087	0.0116903	0.00393185		0.00768447	0.00361251	0.00614586	0.00614129
																																			0.00481788	0.00343483	0.00364653	0.00320128	0.00262099	0.00296759	0.00177076	0.00445362	0.0123628	0.00343169		0.00740826	0.00389361	0.00606773	0.00634809
																																			0.00487652	0.00359123	0.00371621	0.00324391	0.00281293	0.00294258	0.00181004	0.00400924	0.0127058	0.00324623		0.00662368	0.00331454	0.00579031	0.00648896
																																			0.00470442	0.00342952	0.00338868	0.00344486	0.00296841	0.00311653	0.00234506	0.00406063	0.0130027	0.00329975		0.00731781	0.00317079	0.00626875	0.00663203
																																			0.00456849	0.00353055	0.00365345	0.00335724	0.00285156	0.00302465	0.00241571	0.00386615	0.0125535	0.00328378		0.00687047	0.00277928	0.00660819	0.00699467
																																			0.00446347	0.00399963	0.00347647	0.00308079	0.00271517	0.0031346	0.00253362	0.0045232	0.0121679	0.0033976		0.00722263	0.00389562	0.0067506	0.00794788
																																			0.00449865	0.00404164	0.00327025	0.00309269	0.00273173	0.00387574	0.00289283	0.00357816	0.0111679	0.00442134		0.00727947	0.003465	0.00678054	0.00714401
																																			0.00438897	0.00377474	0.00334637	0.00341262	0.00314446	0.00365719	0.00339212	0.00387421	0.010662	0.0042576		0.008093	0.00316582	0.00678092	0.00690484
																																			0.00440182	0.0035877	0.00389013	0.00328999	0.00279303	0.0039921	0.00335383	0.00380911	0.0106069	0.0043007		0.00759646	0.00345858	0.00644443	0.00678789
																																			0.0039886	0.00347035	0.00401901	0.00366507	0.00293579	0.00408127	0.00354112	0.00402544	0.0110168	0.00340658		0.00743955	0.00352048	0.00663501	0.0062003
																																			0.00413841	0.0035241	0.00387815	0.00325709	0.00315592	0.00406057	0.00368148	0.00437812	0.0113711	0.00365684		0.00761749	0.00339167	0.00705161	0.00605238
																																			0.00404018	0.00353921	0.00351241	0.00349504	0.00314296	0.00416287	0.00356599	0.00444185	0.0125516	0.0031325		0.0069476	0.00329832	0.00710314	0.00627742
																																			0.00383399	0.00381811	0.00352512	0.00323574	0.00318299	0.00486362	0.00374509	0.00464051	0.0118246	0.0030288		0.00826344	0.0033592	0.00788306	0.00659665
																																			0.00371257	0.00348691	0.00363885	0.00373509	0.00288071	0.00526013	0.00387003	0.00525636	0.012532	0.00323381		0.00924021	0.0031883	0.00852227	0.00640978
																																			0.0038164	0.00295107	0.00356539	0.00350273	0.00284321	0.00540315	0.00387425	0.00556418	0.011384	0.00319401		0.00953865	0.00307419	0.00879494	0.00556332
																																			0.00375923	0.00301395	0.0036322	0.00361062	0.00276942	0.00583924	0.00345868	0.00550333	0.0103041	0.00280615		0.00941525	0.00272694	0.00852845	0.00606453
																																			0.00368738	0.0031751	0.00358468	0.00290617	0.00255872	0.00568936	0.00371682	0.00504606	0.0103232	0.00325425		0.009712	0.00209598	0.00950078	0.00527589
																																			0.00365025	0.00327446	0.00360782	0.00277416	0.00265009	0.00634089	0.0038194	0.00540968	0.0100823	0.00328619		0.00937432	0.0023784	0.00881393	0.00492707
																																			0.00373344	0.00294075	0.00382422	0.00292259	0.00279752	0.00595374	0.00348646	0.00577434	0.0101089	0.00338244		0.00907768	0.00260467	0.00919482	0.00514359
																																			0.00374356	0.00337913	0.00388429	0.00331274	0.00288515	0.00601241	0.00313472	0.00661205	0.00952434	0.00336745		0.00848476	0.00267451	0.00836394	0.00529455
																																			0.00437208	0.00351537	0.00356092	0.00362418	0.00291587	0.00628965	0.00329036	0.00658263	0.0103493	0.00314896		0.00903104	0.00224915	0.00835053	0.00557283
																																			0.00439556	0.0039145	0.00316836	0.00382589	0.00311951	0.00634666	0.00359386	0.00667198	0.0104408	0.00309708		0.00987415	0.00236027	0.00903601	0.00477867
																																			0.00411847	0.00432876	0.00336913	0.00413448	0.0026506	0.00618899	0.00351452	0.00703487	0.0115802	0.0029434		0.00978416	0.00227595	0.00882581	0.00467657
																																			0.00387625	0.00472499	0.00336831	0.0037089	0.00258309	0.00663088	0.00382884	0.00742597	0.0122912	0.00268109		0.00986151	0.00247854	0.00940056	0.00416488
																																			0.0039851	0.00487399	0.00342424	0.00364925	0.00297384	0.00657571	0.00411645	0.00715413	0.0132775	0.00203473		0.00972747	0.00271877	0.00884825	0.00434053
																																			0.00416191	0.00498593	0.00315392	0.00332591	0.00288293	0.00658217	0.0036531	0.00772596	0.0139606	0.00239718		0.00904333	0.00286293	0.00916683	0.00385424
																																			0.00419715	0.00473507	0.00342143	0.00331445	0.00292774	0.00708576	0.00379456	0.00810313	0.013771	0.00275918		0.00971355	0.00319853	0.00925881	0.00419046
																																			0.00469358	0.00516654	0.00320533	0.00333026	0.00279795	0.00684308	0.00397366	0.00840577	0.0139723	0.00256132		0.00944976	0.0031668	0.00909541	0.0040806
																																			0.00490374	0.0052329	0.00352789	0.00329127	0.00289637	0.0069093	0.00372846	0.00881326	0.0137066	0.00291776		0.00935272	0.00365563	0.00923859	0.00450517
																																			0.00511097	0.00519069	0.00352025	0.00315075	0.00308976	0.00666626	0.00421716	0.00910751	0.0125941	0.00250738		0.00929492	0.0042967	0.00918849	0.00366609
																																			0.00535548	0.00520088	0.00359599	0.00281868	0.00324048	0.00681994	0.00468599	0.00919284	0.0128208	0.00209074		0.00894315	0.00395843	0.0101486	0.00465715
																																			0.005468	0.0055858	0.00378653	0.00288131	0.00342977	0.00691281	0.00436578	0.00954552	0.0132313	0.00167416		0.00829424	0.00350419	0.00989889	0.00460468
																																			0.00533405	0.00565089	0.00393022	0.00281135	0.00333063	0.00723761	0.00437783	0.00879368	0.0133861	0.00189001		0.00836262	0.00399044	0.0095084	0.00531108
																																			0.00532447	0.00580908	0.00407491	0.00287253	0.0032891	0.0071872	0.00446019	0.00827853	0.0132929	0.00147099		0.00834763	0.00349845	0.0096536	0.00522837
																																			0.00579029	0.0056482	0.00431978	0.00272248	0.00330377	0.00676358	0.00424809	0.008516	0.013168	0.000807818		0.00879754	0.00346522	0.0092063	0.00501656
																																			0.00588554	0.00624304	0.00423827	0.00283062	0.003639	0.00676216	0.00517853	0.00851753	0.0127648	0.000600297		0.0087798	0.00417764	0.00878688	0.00540401
																																			0.00610132	0.0063409	0.00430932	0.00294339	0.00384286	0.00612224	0.00546451	0.00878549	0.0128694	0.000980484		0.00829558	0.00490956	0.00898496	0.00462454
																																			0.00644195	0.00634411	0.00439532	0.00273673	0.00396491	0.00577516	0.00507559	0.00861006	0.0137314	0.00124954		0.00798051	0.00537279	0.00876017	0.0038755
																																			0.00610705	0.00653634	0.00422259	0.0033151	0.00435959	0.00581465	0.00511556	0.00847603	0.0142693	0.00198097		0.00817165	0.00606776	0.00771593	0.00407132
																																			0.00616189	0.00648296	0.00394932	0.00331714	0.00444262	0.00572531	0.00521009	0.00872663	0.0142766	0.00183375		0.00721687	0.00618571	0.00735219	0.00411144
																																			0.00637259	0.00660958	0.00423102	0.00342142	0.00450616	0.00543491	0.00512378	0.00923983	0.0151198	0.00262961		0.00753298	0.00580476	0.00763483	0.00414901
																																			0.00617302	0.00625307	0.00382785	0.00360911	0.00498963	0.00486697	0.00492393	0.0100016	0.01482	0.00262022		0.00801954	0.00575215	0.00760259	0.00453358
																																			0.00620827	0.00613803	0.00405256	0.00431398	0.00518908	0.00505802	0.00515331	0.00978554	0.0153761	0.00236713		0.00803651	0.00510131	0.00757183	0.00491664
																																			0.00666536	0.00598462	0.00381881	0.00452136	0.00471282	0.00498483	0.00529113	0.0101461	0.014671	0.00284557		0.00890315	0.0051398	0.00784941	0.00558186
																																			0.00675049	0.0062293	0.00402698	0.00480553	0.00484715	0.00489327	0.00506629	0.00979354	0.0146621	0.00363593		0.00913668	0.00592775	0.00832669	0.00511058
																																			0.00681245	0.00696495	0.00416163	0.00470308	0.00469473	0.00478498	0.00535868	0.00926728	0.0139693	0.00362117		0.00957927	0.00571438	0.00852228	0.00438733
																																			0.00708709	0.00703826	0.00405341	0.00465103	0.00475386	0.00508016	0.00558511	0.00920282	0.0139757	0.00360472		0.00912678	0.00508225	0.00823584	0.00419917
																																			0.00718601	0.00729527	0.0045002	0.00430753	0.0049221	0.00545199	0.00573199	0.00992044	0.0154266	0.00313339		0.00956968	0.00471476	0.00752455	0.00441785
																																			0.00700136	0.00745933	0.00399192	0.0044588	0.00489854	0.00556156	0.00654354	0.00999158	0.0147697	0.00335577		0.00975585	0.00459649	0.00783178	0.00454392
																																			0.00661689	0.00766057	0.00435274	0.00479572	0.0047204	0.00530942	0.00714417	0.0102863	0.0142299	0.00316639		0.010365	0.00444195	0.00816688	0.00419262
																																			0.00683468	0.00708141	0.00479921	0.00525925	0.00473782	0.00566239	0.00675853	0.0101253	0.0148515	0.00310805		0.00986849	0.00480589	0.00798795	0.00412589
																																			0.0073375	0.00733967	0.00474544	0.00482905	0.00490781	0.00547509	0.0068088	0.00980044	0.0145312	0.00323034		0.0100101	0.00515081	0.00778327	0.00399799
																																			0.00766379	0.0076907	0.00489343	0.00471461	0.00507495	0.00510072	0.00702476	0.00948205	0.0141793	0.00373507		0.0103609	0.00528155	0.00780465	0.00355115
																																			0.00720546	0.00769951	0.00512281	0.00502404	0.00479878	0.00525215	0.00675635	0.00901099	0.0140154	0.00287273		0.0100766	0.00508681	0.00794032	0.00259802
																																			0.00701193	0.00784186	0.00533739	0.00504302	0.00492732	0.00564821	0.00719794	0.00858705	0.0150173	0.00277749		0.0105592	0.00568009	0.00739537	0.00236934
																																			0.00683862	0.00765954	0.00549579	0.00521592	0.00467286	0.004817	0.00722413	0.0086523	0.0141254	0.00345591		0.0107826	0.00615783	0.00761388	0.00271009
																																			0.00663025	0.00721089	0.00532469	0.00535939	0.00491494	0.00502602	0.00731778	0.00811552	0.0145884	0.00325586		0.0108357	0.00703681	0.00836474	0.0027036
																																			0.006739	0.00704661	0.00566471	0.00563476	0.00513488	0.00500195	0.00752104	0.00904938	0.0144985	0.00295253		0.0110158	0.00724329	0.00761921	0.00396081
																																			0.00695066	0.00703448	0.00539124	0.00520529	0.00568298	0.00512128	0.00768349	0.00947519	0.013314	0.00222484		0.0106823	0.00727497	0.00780405	0.00407826
																																			0.00740987	0.00755583	0.00554626	0.00529716	0.00501914	0.00509717	0.00793363	0.00884716	0.0140587	0.00205662		0.0108609	0.00746251	0.00739654	0.00381698
																																			0.00753449	0.00810859	0.00517083	0.00559798	0.00487297	0.00505716	0.00873774	0.00890436	0.0145103	0.0018922		0.0107401	0.00816779	0.0076355	0.00447346
																																			0.00751159	0.0077512	0.00517833	0.0056614	0.00489968	0.00476732	0.00823209	0.00875047	0.0151504	0.00209977		0.0109186	0.00866191	0.0080499	0.00395847
																																			0.00748794	0.00785105	0.00492772	0.00572738	0.00511585	0.00515626	0.00818437	0.00871066	0.0141668	0.00186122		0.010458	0.0084059	0.00846278	0.00451653
																																			0.00746758	0.0080034	0.00502286	0.00584291	0.00500485	0.00543774	0.00771789	0.00896123	0.0149504	0.00274296		0.0105064	0.00897601	0.00828166	0.00434754
																																			0.00749841	0.00780106	0.00545784	0.00579992	0.00493311	0.00494305	0.00766787	0.00886474	0.0160652	0.00270893		0.0104682	0.00871676	0.00801551	0.00449471
																																			0.00751009	0.00787611	0.00535068	0.00596605	0.00526346	0.00491252	0.00742507	0.00787438	0.0160942	0.00344303		0.0101738	0.00841868	0.00817058	0.00530662
																																			0.00759387	0.00854179	0.00542714	0.00608226	0.0054771	0.00502097	0.00752974	0.00787055	0.0157201	0.0036876		0.0104775	0.0084101	0.0085546	0.00605252
																																			0.00756702	0.00814242	0.00548953	0.00624574	0.00610083	0.00498752	0.00792538	0.0082538	0.0155054	0.00393245		0.00984357	0.00836379	0.00924941	0.00563082
																																			0.00754087	0.00841118	0.00535099	0.00638813	0.00598448	0.00442611	0.0083416	0.00856272	0.0158397	0.0040287		0.00993257	0.0087964	0.009459	0.00631458
																																			0.00779943	0.00852439	0.00565652	0.00697102	0.0062372	0.00468718	0.00879049	0.00861507	0.0161253	0.00430953		0.0100198	0.00826797	0.00961011	0.00639627
																																			0.00779049	0.00823694	0.00594545	0.00695271	0.00606601	0.00473354	0.00857938	0.00928696	0.0165762	0.00444385		0.0101474	0.00804855	0.00950916	0.00767782
																																			0.00790439	0.00819775	0.00609251	0.00716985	0.00591363	0.00469997	0.00885607	0.00935975	0.0164114	0.00486164		0.00963552	0.00824953	0.00952176	0.00747591
																																			0.00805763	0.00834661	0.00618319	0.00728411	0.00589428	0.00538401	0.00848569	0.00973766	0.0160862	0.00510492		0.0103212	0.00862366	0.0104135	0.00860191
																																			0.00809916	0.00868646	0.00654591	0.00757503	0.00598889	0.00550636	0.0084102	0.00954097	0.0164451	0.00555307		0.0101928	0.00849969	0.0103389	0.00849407
																																			0.00822909	0.0082088	0.00678888	0.00773894	0.0058165	0.00598315	0.00783143	0.00938271	0.0168789	0.0052628		0.0105369	0.00908804	0.0104942	0.00847809
																																			0.00823578	0.0079421	0.00697548	0.00753058	0.00620178	0.00624118	0.00716299	0.00885473	0.0176611	0.00581802		0.0106244	0.01018	0.0108464	0.00934956
																																			0.0079043	0.00833671	0.00695047	0.00790085	0.00591054	0.00580326	0.00673576	0.00985406	0.0185908	0.00594762		0.010924	0.0104986	0.010687	0.00914273
																																			0.00794345	0.00859995	0.00693509	0.00769265	0.00625864	0.00578149	0.00695793	0.0100187	0.0180629	0.00576566		0.010238	0.0100438	0.010698	0.00985445
																																			0.00772934	0.00869235	0.00722358	0.00774868	0.0063716	0.00562	0.00691416	0.0103593	0.0180852	0.0056523		0.0104089	0.0102463	0.0113056	0.0102796
																																			0.00783963	0.00881836	0.00732665	0.00745955	0.00623252	0.00533119	0.00692412	0.00974982	0.0181836	0.00557582		0.010536	0.00959945	0.0121654	0.0103573
																																			0.00778885	0.00865876	0.00722703	0.00777712	0.00614954	0.00485689	0.00712385	0.00933342	0.0171353	0.00570659		0.011303	0.00999507	0.0115803	0.00970516
																																			0.00768719	0.00830959	0.00704174	0.00738644	0.00643382	0.00524885	0.00733878	0.00920854	0.0159449	0.00591029		0.0116002	0.0106219	0.0113084	0.00943272
																																			0.00788384	0.00826554	0.00680928	0.00791544	0.00629156	0.0049926	0.00711588	0.00949264	0.0152824	0.005506		0.0113847	0.00985784	0.0119137	0.00890719
																																			0.00786496	0.00835328	0.00659185	0.00834033	0.00665196	0.0054043	0.00724594	0.00965604	0.0148577	0.00546144		0.0114657	0.0104255	0.0117806	0.00879435
																																			0.00786738	0.00764151	0.00659074	0.0086817	0.00693157	0.00519459	0.00682953	0.00985775	0.015237	0.00601067		0.0113784	0.0107033	0.0116469	0.00855363
																																			0.00781385	0.00772903	0.00653194	0.00852596	0.00650218	0.00536949	0.0065728	0.0106971	0.0150475	0.00596654		0.0106075	0.0103257	0.0116871	0.00856404
																																			0.00818742	0.00806296	0.00665813	0.00881431	0.00645601	0.0054656	0.00663137	0.0113389	0.0151929	0.00570743		0.0103058	0.0104269	0.0111576	0.00882954
																																			0.00772404	0.00817234	0.00675659	0.00852024	0.00656689	0.00529731	0.00664947	0.0116012	0.0164549	0.00565797		0.0107282	0.0102013	0.0105962	0.00849051
																																			0.00750826	0.00852679	0.00644991	0.00841238	0.00667623	0.00531321	0.00682792	0.0121907	0.0165981	0.00599563		0.0101272	0.0107674	0.0114856	0.0092647
																																			0.00731061	0.00849681	0.00653037	0.00888477	0.00676604	0.00526998	0.00717784	0.0122151	0.0170284	0.00653676		0.0104678	0.0111403	0.0104999	0.00870292
																																			0.00716575	0.00879075	0.00671495	0.00893824	0.00665874	0.00531972	0.00689647	0.0122978	0.0161307	0.00634482		0.00952061	0.011089	0.0101981	0.009443
																																			0.00748675	0.008287	0.00649297	0.00890413	0.00682284	0.00514789	0.00679077	0.0127271	0.0163596	0.00643211		0.00981472	0.0109423	0.0114286	0.00954739
																																			0.00737636	0.00854591	0.00671673	0.00903222	0.00689126	0.00495894	0.00640312	0.0127695	0.0166418	0.00610084		0.00946764	0.0102721	0.0112081	0.0089846
																																			0.0074819	0.00864602	0.0069669	0.00828946	0.00723005	0.00536247	0.00617565	0.0125908	0.0165511	0.00554754		0.00924668	0.0106851	0.0107606	0.0093747
																																			0.0076562	0.00830753	0.00658827	0.00870881	0.0073746	0.00522146	0.00636393	0.0121467	0.0169979	0.00461469		0.0090702	0.0103032	0.0103149	0.00992253
																																			0.00804708	0.00854116	0.0062088	0.0085705	0.00730972	0.00474036	0.00589072	0.0120491	0.0171369	0.00491596		0.00855383	0.00949669	0.0104355	0.0108535
																																			0.0080268	0.00843041	0.00641854	0.0081672	0.00749004	0.00459615	0.00567938	0.0116995	0.0181121	0.00549416		0.00850539	0.00878678	0.00970327	0.0110856
																																			0.00782776	0.00862444	0.00613663	0.00800119	0.00755779	0.00459767	0.00565866	0.0121254	0.0188774	0.00529514		0.00910103	0.00854133	0.00919629	0.0121469
																																			0.00786043	0.008326	0.00599952	0.00833809	0.0077591	0.00476752	0.00521705	0.0119518	0.0177303	0.00545262		0.00862277	0.00868294	0.00948602	0.0117121
																																			0.00823112	0.00850337	0.00630589	0.0079102	0.0080591	0.00484464	0.00596771	0.0118527	0.0180921	0.00533176		0.00878507	0.0085896	0.0101187	0.012166
																																			0.00833672	0.00856484	0.00635604	0.00766653	0.00785417	0.00454435	0.006352	0.0116193	0.0186377	0.00541901		0.00903625	0.00859596	0.010095	0.0125562
																																			0.00822344	0.00855026	0.00598783	0.00771198	0.00757064	0.00448203	0.006526	0.0110159	0.0187605	0.00557223		0.00894185	0.00765056	0.0104976	0.0126629
																																			0.00843595	0.00876295	0.00593441	0.00794418	0.00728361	0.0048226	0.00676915	0.0112112	0.0191226	0.00607696		0.0086779	0.00721009	0.0100503	0.0125738
																																			0.00812419	0.0086519	0.00579625	0.00836199	0.00744559	0.0047713	0.00681855	0.0114009	0.0194106	0.00527201		0.00905703	0.00692348	0.00914471	0.0127092
																																			0.00827957	0.00834877	0.00610343	0.00785282	0.00739592	0.00503645	0.00653264	0.0110257	0.0195078	0.00553306		0.00866177	0.00677382	0.00849472	0.0128754
																																			0.00820359	0.00845213	0.0059804	0.00787249	0.00745757	0.00543868	0.00663448	0.0105742	0.0190534	0.00501284		0.00852325	0.00730058	0.00853008	0.0132662
																																			0.00819741	0.00835882	0.00612683	0.00823123	0.00785198	0.00529337	0.00660969	0.0108445	0.0189785	0.00587335		0.00933001	0.00738018	0.00919215	0.0125094
																																			0.0077964	0.00807653	0.00605612	0.0080894	0.007859	0.00482202	0.00660507	0.0109531	0.0197386	0.00489772		0.00923698	0.00761701	0.0084862	0.0126125
																																			0.00768082	0.0082469	0.00591554	0.00791986	0.00772915	0.00525495	0.00610993	0.0110097	0.0201911	0.00511996		0.00944284	0.00750479	0.00755198	0.0124606
																																			0.00772933	0.0078462	0.00546156	0.00804103	0.0082388	0.0052185	0.00589228	0.0104989	0.0198581	0.00463167		0.00995056	0.00739142	0.00804158	0.0121178
																																			0.00813455	0.00832695	0.00552224	0.00742402	0.00797035	0.00543456	0.00544874	0.0102203	0.0191391	0.00463876		0.010543	0.00741387	0.0084437	0.0120607
																																			0.0082555	0.00817646	0.00561012	0.00743973	0.0079588	0.00533342	0.00562967	0.00976929	0.019591	0.00461633		0.0105308	0.00808003	0.00850517	0.0120677
																																			0.00810451	0.00796792	0.00575697	0.00718953	0.00817741	0.00517072	0.00577782	0.00941328	0.0192825	0.00557795		0.0112063	0.00804377	0.00845308	0.0116922
																																			0.00806061	0.0077818	0.0060197	0.00752059	0.00817863	0.00478936	0.00575334	0.0100595	0.0204756	0.00587076		0.0110277	0.00779378	0.007804	0.0104866
																																			0.00855716	0.00802751	0.00557618	0.00716838	0.00829752	0.00430046	0.00565647	0.00978383	0.0201625	0.00591351		0.0113171	0.0072537	0.0079501	0.0104628
																																			0.00896258	0.00842943	0.00525952	0.00726272	0.00839759	0.00418273	0.00578993	0.00936791	0.0210927	0.00577684		0.0110514	0.0071623	0.00827197	0.0101805
																																			0.00916769	0.00892922	0.00508836	0.00698874	0.0083639	0.00424164	0.00646476	0.00982797	0.0214921	0.00610259		0.0107845	0.0063544	0.00784926	0.00986897
																																			0.00896184	0.00850989	0.00506123	0.00753202	0.00832744	0.00410822	0.00647299	0.0101549	0.0219895	0.00625795		0.0103449	0.00595114	0.00813923	0.0101299
																																			0.00879336	0.00816277	0.00471644	0.00743944	0.00852546	0.00371192	0.00618042	0.00997503	0.0234967	0.00616418		0.011019	0.00632272	0.00860196	0.00962496
																																			0.00876851	0.00814133	0.00470225	0.00795696	0.00862618	0.0039836	0.00618328	0.00985575	0.0227988	0.00628089		0.0110959	0.00586036	0.00757924	0.00988625
																																			0.00881452	0.00801029	0.00487591	0.00773731	0.00856887	0.00379955	0.00641562	0.00957714	0.022773	0.00685506		0.0110422	0.00570704	0.00747034	0.00947604
																																			0.00816178	0.00803154	0.00498899	0.00719723	0.00863025	0.00365197	0.00589745	0.0102113	0.0223207	0.00632962		0.0103865	0.00542084	0.00753093	0.00960785
																																			0.007827	0.00757247	0.00494468	0.00731886	0.00836242	0.00356285	0.0057628	0.0103404	0.0222462	0.00636975		0.0103763	0.00499853	0.00702103	0.00932392
																																			0.00821447	0.00736126	0.00475832	0.00715109	0.00881173	0.00358525	0.0062261	0.00951523	0.0212028	0.00641343		0.0100628	0.0054676	0.00685507	0.00971283
																																			0.00838631	0.00722868	0.00468433	0.00737557	0.0085997	0.00324646	0.00649414	0.00985865	0.0209241	0.00670348		0.0101791	0.00496584	0.0059705	0.00930273
																																			0.0085055	0.00711229	0.00466969	0.00717711	0.00846961	0.00334481	0.00595626	0.00977481	0.0206163	0.00677778		0.00969375	0.00465805	0.00648908	0.00914783
																																			0.00838874	0.00711288	0.00479867	0.00737538	0.0086471	0.00358664	0.00631054	0.0094415	0.0209371	0.00667991		0.00968149	0.00397921	0.00632437	0.00924743
																																			0.00823602	0.00704933	0.00475696	0.00738855	0.00857408	0.00277612	0.00649194	0.00865288	0.0207454	0.00690414		0.00988564	0.00520833	0.00687277	0.00845189
																																			0.00781806	0.00678244	0.00462426	0.00729711	0.00828323	0.00293706	0.00572084	0.00851481	0.0207886	0.00687419		0.00991685	0.00569756	0.00733194	0.00893547
																																			0.0073417	0.00677724	0.00448114	0.00744391	0.00832666	0.00283195	0.00658678	0.00801402	0.0211956	0.00681001		0.0101206	0.00546711	0.00722463	0.00734079
																																			0.00697224	0.00664157	0.00482639	0.00721971	0.0080382	0.00259886	0.00592365	0.00839927	0.0220581	0.00720667		0.00920591	0.00539218	0.00777097	0.00775995
																																			0.00678721	0.00652211	0.00522938	0.00754731	0.00815753	0.00288623	0.00559537	0.00794092	0.0229018	0.00727714		0.0102256	0.00475134	0.00832174	0.00792613
																																			0.00702883	0.00667369	0.005214	0.00750742	0.00823939	0.00319089	0.00603284	0.00734583	0.0235977	0.00802768		0.0102138	0.00469678	0.00772803	0.0084752
																																			0.00709024	0.00643849	0.00545628	0.00767921	0.00816238	0.00294404	0.00635261	0.00771704	0.024248	0.00807396		0.01046	0.00526393	0.00793145	0.00831716
																																			0.00717247	0.00629994	0.0056277	0.0076394	0.00808706	0.00296037	0.00600098	0.00768391	0.0242811	0.00850358		0.0106182	0.00456606	0.00830685	0.00784083
																																			0.006949	0.00589125	0.00551069	0.00759666	0.00777675	0.00327376	0.0059143	0.00708957	0.0243306	0.00907611		0.0105192	0.00483993	0.00747934	0.0076205
																																			0.00694262	0.005315	0.0053488	0.00768708	0.00769986	0.00302546	0.00540932	0.00680346	0.0235384	0.00919048		0.0100764	0.00536749	0.00708162	0.00730679
																																			0.00709796	0.005329	0.00524314	0.0071678	0.0075278	0.00310194	0.00500389	0.00740231	0.023077	0.0094115		0.00984809	0.00583689	0.00668177	0.00734469
																																			0.00671274	0.00522684	0.00544435	0.00720289	0.00746867	0.00375029	0.00519909	0.00750563	0.0220915	0.00976963		0.00901862	0.00587836	0.00725642	0.00623215
																																			0.00684685	0.00514612	0.0055252	0.00703098	0.00708336	0.00368901	0.00544681	0.00741606	0.0227057	0.00874624		0.0100413	0.00558907	0.00789136	0.00678311
																																			0.00664069	0.00473562	0.00589592	0.00741644	0.00712341	0.00386023	0.00509487	0.00705422	0.0239099	0.00864223		0.0102429	0.00568709	0.00715079	0.00598665
																																			0.00666885	0.00524626	0.00564645	0.00747991	0.00692859	0.00409443	0.00503678	0.00706199	0.0233895	0.00825952		0.010059	0.00522184	0.00781344	0.005511
																																			0.00716386	0.00522097	0.00582675	0.00728199	0.00693199	0.00453473	0.00500442	0.00689323	0.023916	0.00844316		0.0106498	0.00570817	0.00830474	0.00494108
																																			0.00666898	0.0047682	0.00581078	0.00702879	0.00680062	0.00453747	0.00468723	0.00642625	0.0237775	0.00862733		0.0103771	0.00600231	0.00859643	0.00593977
																																			0.00639225	0.00460539	0.00599255	0.00671871	0.00719102	0.00437963	0.00475601	0.00614032	0.0244925	0.00806392		0.00997696	0.00612008	0.009861	0.00584888
																																			0.00620489	0.00435025	0.00582986	0.00672939	0.00721052	0.00456827	0.00493145	0.00584885	0.0246193	0.00710733		0.01061	0.00614201	0.0102066	0.00566083
																																			0.00608554	0.00384675	0.00588319	0.00628868	0.00734781	0.004566	0.00501896	0.00567443	0.0249369	0.00714735		0.010508	0.00637946	0.0104415	0.00496113
																																			0.0061501	0.00415164	0.00596355	0.00616842	0.00729168	0.00453609	0.00468386	0.00560208	0.0252742	0.00733003		0.00984838	0.00634031	0.00958635	0.00531751
																																			0.00590762	0.00431745	0.00575731	0.00655225	0.00738828	0.00468096	0.00499624	0.00544953	0.0241966	0.00747482		0.00970614	0.00626474	0.00944486	0.00532309
																																			0.005864	0.00390398	0.00625693	0.00648215	0.00742568	0.00435	0.00476784	0.00470993	0.0250375	0.00797769		0.00960684	0.00648136	0.00970502	0.00426699
																																			0.0060513	0.00393597	0.00596317	0.00622875	0.00765839	0.00459904	0.00419835	0.00481226	0.0243296	0.00805733		0.0088174	0.00652086	0.0097676	0.00411089
																																			0.00597072	0.00450087	0.00571446	0.00613323	0.0075433	0.00421863	0.00431983	0.00452425	0.024165	0.00859568		0.0081569	0.00695226	0.0104607	0.00350457
																																			0.00549481	0.00455392	0.00583961	0.00664535	0.00727188	0.00428193	0.00359325	0.00497494	0.0234904	0.00806752		0.00878994	0.0063132	0.0104063	0.00373505
																																			0.00540081	0.00448999	0.0056049	0.00641121	0.00703769	0.00469289	0.00360722	0.00521591	0.023268	0.00750457		0.00925293	0.00672451	0.0100645	0.00406113
																																			0.00562544	0.00430647	0.00557124	0.00602444	0.00711422	0.00478906	0.00367412	0.00474792	0.0243054	0.00804221		0.00906798	0.00733067	0.00998157	0.00438379
																																			0.00586971	0.00400908	0.00537711	0.00574121	0.00694015	0.00456636	0.00385079	0.00498006	0.0240253	0.00786646		0.0086637	0.00736925	0.00989797	0.00461585
																																			0.00539093	0.00415295	0.00527137	0.00580492	0.00668686	0.00508066	0.00381358	0.00459221	0.0242653	0.0071627		0.0090842	0.00752922	0.00958935	0.0044577
																																			0.00496777	0.0042556	0.00535157	0.00608038	0.00633639	0.00507926	0.00375763	0.00463025	0.0240603	0.00727537		0.00915696	0.00729691	0.00947698	0.00427011
																																			0.00465422	0.00441915	0.00524446	0.00595576	0.00651462	0.00547366	0.00344146	0.00367783	0.0252248	0.00688833		0.00927172	0.00716093	0.00925119	0.00388958
																																			0.00430223	0.00417768	0.00524956	0.00599086	0.00614648	0.00519024	0.00336875	0.00368248	0.0264013	0.00724844		0.00947368	0.00710409	0.00853799	0.00415045
																																			0.00416978	0.00378806	0.00508404	0.00600025	0.00663553	0.00534754	0.00322679	0.00354907	0.0259784	0.00736137		0.00980807	0.00702597	0.00925851	0.00460754
																																			0.00409332	0.00356703	0.00537915	0.00574237	0.00675375	0.00534605	0.00273045	0.00382621	0.0265632	0.00708464		0.00983708	0.00690802	0.00891695	0.00515806
																																			0.00404765	0.00378594	0.00536907	0.00593834	0.00651952	0.00561227	0.00318225	0.00412325	0.0260573	0.00704894		0.00999405	0.0063028	0.00915027	0.00506565
																																			0.00418396	0.00354513	0.00569192	0.00584215	0.0067765	0.00543399	0.00303799	0.00414339	0.0252852	0.00684139		0.00945987	0.00599101	0.00926719	0.00455251
																																			0.00423351	0.00357234	0.00565631	0.00555592	0.0069137	0.00530443	0.00319322	0.00392986	0.0250973	0.00613845		0.00970332	0.006013	0.00889673	0.00391495
																																			0.00413657	0.00354492	0.00541664	0.00564397	0.00673768	0.00583858	0.0030657	0.00341835	0.0242322	0.0064308		0.0100349	0.00615024	0.0103639	0.0041121
																																			0.0041299	0.00405623	0.00523196	0.00522284	0.00660253	0.00599288	0.00331036	0.0042781	0.0252324	0.0064747		0.0105387	0.00622899	0.0104269	0.00414877
																																			0.00392535	0.00352633	0.00517857	0.00496557	0.00666289	0.00606825	0.00302272	0.00496936	0.0255751	0.00615864		0.0112177	0.00663829	0.00956766	0.00431424
																																			0.00389883	0.00413225	0.0051257	0.00513371	0.00592505	0.00625251	0.00353457	0.00499273	0.02567	0.00566418		0.0114648	0.00562469	0.0093725	0.00496008
																																			0.00394659	0.00358218	0.00527524	0.00466249	0.00617874	0.00617974	0.00340864	0.00482121	0.0251416	0.00587942		0.0114067	0.00574523	0.00908697	0.00483727
																																			0.00377874	0.00335773	0.00528382	0.00443063	0.00592665	0.00588878	0.00345955	0.00531486	0.0251458	0.00596235		0.0114365	0.00582402	0.00822791	0.00657757
																																			0.00371833	0.00375035	0.00533416	0.00425166	0.00602667	0.00601359	0.00359767	0.00516213	0.0244707	0.00607493		0.0114633	0.005864	0.0082612	0.00648631
																																			0.00374884	0.00379694	0.00519487	0.0037512	0.0060285	0.00592925	0.00306202	0.00516358	0.0242542	0.00565409		0.0109291	0.00639108	0.00740455	0.00626802
																																			0.00362015	0.00372678	0.00499786	0.00357528	0.00608923	0.00523144	0.00330487	0.00520296	0.0241396	0.00595247		0.0106973	0.00601983	0.00746674	0.00601787
																																			0.00352287	0.00367879	0.00465757	0.00363573	0.00620888	0.00483099	0.00337061	0.00534283	0.0250461	0.00545667		0.0107701	0.00590479	0.00758562	0.0068913
																																			0.00348091	0.00397442	0.00457441	0.00345808	0.00609344	0.00471655	0.00325733	0.00560184	0.0245482	0.00581821		0.0109276	0.0064139	0.00764768	0.00734595
																																			0.00333082	0.00404072	0.00453586	0.00410787	0.00584322	0.00460009	0.00333783	0.00522317	0.0253327	0.00622495		0.0106946	0.006316	0.00885918	0.0070593
																																			0.00328857	0.00404999	0.00454281	0.00406301	0.00594191	0.0048342	0.00338204	0.00473642	0.025273	0.00658952		0.0111132	0.005807	0.00897588	0.00693642
																																			0.00339199	0.00361302	0.00450165	0.0039607	0.0056346	0.00506753	0.00270365	0.004993	0.0266284	0.0060945		0.0107493	0.00567113	0.00972577	0.00665293
																																			0.00363625	0.0036031	0.00405709	0.00386194	0.00538151	0.00536453	0.00287638	0.0048373	0.0267037	0.0064981		0.0108203	0.00577001	0.00929627	0.00669043
																																			0.00370486	0.00368654	0.0037436	0.00394635	0.00540207	0.00570621	0.00269436	0.00538589	0.0258607	0.00589745		0.0103311	0.00590745	0.00826331	0.00634492
																																			0.00368109	0.00386507	0.00379229	0.00392946	0.0055205	0.00616012	0.00244055	0.00563887	0.0268759	0.00561901		0.0105763	0.00659421	0.00939103	0.00709047
																																			0.00331364	0.00406264	0.00375307	0.00382937	0.00552439	0.00627969	0.00263152	0.00569752	0.0272832	0.00534443		0.0105619	0.0066519	0.00925238	0.00774102
																																			0.00332716	0.00381599	0.00389989	0.00314243	0.00566184	0.00630565	0.00339005	0.00538558	0.027724	0.00609962		0.0102874	0.00694545	0.00894018	0.00732701
																																			0.00364823	0.00386108	0.00428215	0.00242922	0.00562665	0.00569674	0.00347666	0.00526653	0.027218	0.00614649		0.0107054	0.0070444	0.00805009	0.00659412
																																			0.00348092	0.00407542	0.00414098	0.00192658	0.00600242	0.00535687	0.00380488	0.00540517	0.0275652	0.0059061		0.0105157	0.00645348	0.00742194	0.00669744
																																			0.00356677	0.00408185	0.00382353	0.00166629	0.00598387	0.00531804	0.00397649	0.00501219	0.0283727	0.00573891		0.0102837	0.00639476	0.00800265	0.00692877
																																			0.00343618	0.00424504	0.00362375	0.00121734	0.00612371	0.00532601	0.00391944	0.00499055	0.0279436	0.00571106		0.0104395	0.00596402	0.00728583	0.00761223
																																			0.00364847	0.0039628	0.0036007	0.00175856	0.00593187	0.00544488	0.00410726	0.00469684	0.027229	0.00550385		0.0104227	0.0058434	0.00705597	0.00693971
																																			0.0037879	0.00360217	0.00376124	0.00152185	0.00575866	0.00562632	0.00370986	0.004463	0.0273092	0.00522794		0.0100588	0.00576457	0.00763536	0.00746434
																																			0.00372745	0.00368328	0.00367632	0.00155984	0.00550643	0.0060185	0.00404386	0.00432135	0.0272957	0.00566672		0.00969487	0.0052533	0.00749325	0.00862876
																																			0.00372192	0.00368921	0.00328855	0.00086991	0.00546666	0.00607589	0.00438963	0.00431922	0.0275212	0.00625145		0.0100261	0.00556642	0.00761395	0.00918405
																																			0.00346623	0.00365282	0.00371331	0.0012496	0.0052918	0.00671966	0.00464862	0.00392087	0.0275684	0.00604372		0.0100089	0.00566596	0.00683925	0.00980144
																																			0.00377123	0.00327213	0.00352761	0.00160796	0.00513733	0.00710677	0.00501121	0.00395723	0.027086	0.0063783		0.00981966	0.00523315	0.00687053	0.00945387
																																			0.00395205	0.00325432	0.00355994	0.00233716	0.00453016	0.00729026	0.00498473	0.00442078	0.0270233	0.00738615		0.00893526	0.00537125	0.00713178	0.00942955
																																			0.00396667	0.00354507	0.00363377	0.00197127	0.00455376	0.00745607	0.00520817	0.00476991	0.0278314	0.00793159		0.0087459	0.00497779	0.00707621	0.00930464
																																			0.00365654	0.00341169	0.00395637	0.00208334	0.0044608	0.00736764	0.00530526	0.00478188	0.0273478	0.00776636		0.00938071	0.00550664	0.00788849	0.0095088
																																			0.00365423	0.00370364	0.003801	0.00257038	0.00438356	0.00764278	0.00479562	0.00534827	0.0263363	0.00738227		0.00806035	0.00535063	0.00743064	0.00986847
																																			0.00357785	0.00397828	0.0041662	0.00265467	0.00403231	0.00744514	0.00496613	0.00532438	0.0259616	0.00807327		0.00756501	0.0055265	0.00757687	0.00993934
																																			0.00361265	0.00405775	0.0041087	0.0026636	0.00383878	0.0075012	0.00561658	0.00535815	0.0269079	0.00819439		0.00750459	0.0058196	0.00755035	0.0099769
																																			0.0035938	0.00398388	0.0039361	0.00261372	0.00327218	0.00736609	0.00498895	0.00527028	0.0265319	0.00734383		0.00805577	0.00577892	0.00676975	0.00978913
																																			0.00352157	0.00404439	0.00411602	0.00261903	0.00335349	0.00775368	0.00446759	0.00518345	0.0269305	0.00710508		0.00734511	0.00624888	0.00665802	0.00928152
																																			0.00366326	0.00428037	0.00440828	0.00262554	0.003473	0.00797106	0.0044105	0.00574837	0.0262838	0.00711534		0.00780857	0.00665884	0.00677511	0.00899795
																																			0.00339083	0.00426279	0.00452606	0.00231156	0.00360914	0.00769243	0.00403091	0.0051699	0.0255665	0.00730784		0.00757256	0.007246	0.0068365	0.00884127
																																			0.00358498	0.00424358	0.00449801	0.0019459	0.00335664	0.00760204	0.00415079	0.00544023	0.0247728	0.00806472		0.00798976	0.00726258	0.00718582	0.00958765
																																			0.00374839	0.00453424	0.00442973	0.00216531	0.00310416	0.00702208	0.00476791	0.00576477	0.0249292	0.00782657		0.00771018	0.00751837	0.0073607	0.0100462
																																			0.00334429	0.00403321	0.0045058	0.00195725	0.00340253	0.00687154	0.00451246	0.00581217	0.0246397	0.00793948		0.00738871	0.00727929	0.00684407	0.0100204
																																			0.00319544	0.00465763	0.00449255	0.00215289	0.003093	0.00726113	0.00462886	0.00570897	0.0252782	0.00709201		0.00719784	0.00780952	0.00621082	0.009897
																																			0.00353719	0.0046383	0.00452021	0.00234656	0.00276101	0.00753914	0.00428231	0.00635398	0.0247753	0.00735086		0.00687852	0.00800345	0.00603607	0.00990394
																																			0.00369736	0.00494884	0.00443197	0.0024039	0.00272423	0.00726073	0.0043631	0.00622971	0.0250785	0.00711065		0.00690795	0.00794111	0.00560527	0.00952128
																																			0.00364226	0.00506186	0.00428548	0.00243661	0.00243482	0.00744333	0.00437162	0.00669449	0.0249144	0.00758405		0.00710887	0.00738856	0.00589529	0.00956074
																																			0.00360693	0.00469578	0.00430206	0.00252019	0.00277125	0.00678162	0.00430917	0.00694131	0.0252563	0.00773733		0.00674342	0.00752402	0.00598203	0.00895523
																																			0.00340712	0.00481282	0.00431744	0.00263404	0.00259934	0.00683413	0.00442422	0.00679198	0.0249483	0.00721007		0.00764203	0.00702783	0.00569516	0.00866966
																																			0.00349536	0.0046161	0.00411437	0.00282584	0.00248635	0.0069836	0.00459549	0.00725804	0.0256647	0.00657664		0.00788549	0.00716276	0.00575545	0.00822298
																																			0.00349265	0.00455978	0.0038102	0.00312987	0.00256612	0.00700416	0.00462507	0.00628953	0.0253626	0.0062665		0.00817288	0.00751401	0.00572985	0.00810106
																																			0.00309392	0.00444027	0.00401381	0.00283834	0.0025888	0.00677001	0.004401	0.0062419	0.0254638	0.00616916		0.00754467	0.00794685	0.0054422	0.00729836
																																			0.00287635	0.00416876	0.004319	0.00254717	0.00269145	0.0069186	0.00421704	0.00714475	0.0257948	0.00668297		0.0078328	0.0077076	0.00567766	0.0073703
																																			0.00285588	0.00380243	0.00420057	0.00249912	0.00273582	0.00633595	0.00335247	0.00735798	0.0265081	0.00626316		0.0087312	0.00835542	0.00501456	0.00779595
																																			0.00329225	0.0038388	0.00408354	0.00223774	0.00269821	0.00675737	0.00318372	0.0065382	0.0265644	0.00574034		0.00888992	0.00898239	0.0059443	0.00702329
																																			0.00330892	0.00432146	0.00428683	0.0025396	0.00276339	0.00661965	0.00328005	0.00674946	0.0256803	0.00438235		0.00917505	0.00870244	0.00629487	0.0069325
																																			0.00332705	0.00422021	0.00441885	0.00238724	0.00268878	0.00628874	0.00421996	0.00664494	0.0261435	0.00429072		0.0095068	0.00852165	0.00672996	0.00703666
																																			0.00343671	0.00400599	0.00417048	0.00220658	0.00268978	0.00633824	0.00415729	0.00683461	0.0262966	0.00438126		0.00905259	0.00808322	0.00699018	0.00753293
																																			0.00389069	0.00410527	0.00436032	0.00261691	0.00273375	0.00616887	0.00427373	0.00649075	0.0268909	0.00478702		0.00802912	0.00770632	0.0062696	0.00754121
																																			0.00406716	0.00410129	0.00418198	0.00249037	0.00269686	0.0061081	0.00471387	0.00600518	0.0275566	0.0050158		0.00731151	0.00774059	0.00606908	0.00699813
																																			0.00377667	0.00411785	0.00397515	0.00225545	0.00242577	0.00625863	0.00465622	0.00629005	0.0272484	0.00485031		0.00733727	0.00777617	0.00592538	0.00758786
																																			0.00344762	0.00382384	0.00410515	0.00207268	0.00272485	0.00611747	0.00473916	0.00606524	0.0273366	0.00490278		0.00710082	0.00804985	0.00606903	0.00765983
																																			0.00306434	0.00362489	0.00392813	0.00218597	0.00243297	0.00628251	0.00463914	0.00613777	0.0270278	0.00538519		0.00734374	0.00851555	0.00595441	0.00727755
																																			0.00313571	0.00311553	0.00356032	0.00232879	0.00217993	0.0061301	0.00441593	0.005455	0.02602	0.00514722		0.00806936	0.0085504	0.00543463	0.00734994
																																			0.00359248	0.00332374	0.00320815	0.00228107	0.00186754	0.00611349	0.00473399	0.00603802	0.0252188	0.00469796		0.00879341	0.00858464	0.00581207	0.00677395
																																			0.0035741	0.00338113	0.00335183	0.00220705	0.00206632	0.00624721	0.00543787	0.00565629	0.0248309	0.00492914		0.00886097	0.00883385	0.00604244	0.0080134
																																			0.00391823	0.00331641	0.00314583	0.00218885	0.00167524	0.00644415	0.00507681	0.00587846	0.024181	0.00516161		0.00919051	0.0091451	0.00604438	0.00743882
																																			0.00433596	0.0031564	0.00279445	0.00214111	0.00183698	0.00694304	0.00520926	0.00499886	0.0230692	0.0050719		0.00960763	0.010068	0.00578151	0.00712113
																																			0.00397004	0.00334636	0.00238458	0.00190271	0.00172302	0.00698261	0.00502134	0.00538489	0.0225012	0.00555263		0.00937004	0.00992444	0.00537703	0.00667478
																																			0.00387841	0.00312941	0.0024136	0.00180112	0.0014909	0.00679914	0.00520889	0.00588968	0.0216581	0.00495788		0.00934934	0.00906941	0.00467743	0.00642129
																																			0.00378491	0.00347471	0.0022215	0.00156506	0.00173172	0.00689902	0.00455542	0.00639264	0.0218217	0.00479777		0.00941754	0.00868555	0.00511383	0.00639546
																																			0.00351064	0.00346863	0.00222186	0.00127389	0.00171572	0.00714177	0.00457837	0.00673855	0.0215452	0.00434397		0.00943969	0.00868136	0.005055	0.00523154
																																			0.00345454	0.00375305	0.00214637	0.00133267	0.00205462	0.0070319	0.00498259	0.00690561	0.0219476	0.00411003		0.00915692	0.00934771	0.00514134	0.00530081
																																			0.0032176	0.00404136	0.00211325	0.00152879	0.00205705	0.00690587	0.00493808	0.00715095	0.0216791	0.00394824		0.00852423	0.0091047	0.0038049	0.00446536
																																			0.00294499	0.00387859	0.00209388	0.00161272	0.00186191	0.0071629	0.00542874	0.00669068	0.0231246	0.00378768		0.00858782	0.0087827	0.00397918	0.00476441
																																			0.00285113	0.00398853	0.00163796	0.00139921	0.00188275	0.006514	0.0054939	0.00707801	0.0233929	0.00384122		0.00887251	0.00899475	0.00394907	0.00431491
																																			0.00307163	0.00359067	0.00175181	0.00110823	0.0022444	0.00642031	0.00552333	0.00718683	0.0219239	0.00461264		0.00920259	0.00853236	0.00386058	0.00389673
																																			0.00327271	0.00385404	0.00148522	0.000522477	0.00222806	0.00677536	0.00579992	0.00687545	0.0209646	0.0049163		0.00808934	0.00892166	0.00504891	0.00377176
																																			0.00320003	0.00373161	0.00171651	0.000447099	0.00222867	0.00669685	0.00600129	0.00656537	0.0204118	0.00446111		0.00841956	0.00899486	0.00499057	0.00387707
																																			0.00270658	0.00350847	0.00169667	0.000645792	0.00209485	0.00639637	0.00540031	0.00655309	0.0198579	0.00422654		0.00752416	0.0083725	0.00484306	0.00427438
																																			0.00319932	0.00423906	0.00153358	0.000814927	0.00196159	0.00561288	0.00531713	0.0067934	0.0186923	0.00352062		0.00754484	0.00818715	0.00458073	0.00476756
																																			0.00329101	0.00436513	0.00157428	0.000463735	0.00178814	0.00585471	0.00555975	0.00672061	0.0191914	0.00407826		0.00730462	0.00835657	0.00390979	0.00519654
																																			0.00354842	0.00447455	0.00161463	0.000551778	0.0020694	0.0058421	0.00551584	0.00706218	0.0182003	0.00466711		0.00772028	0.00823227	0.00344123	0.00530136
																																			0.00365504	0.00470134	0.00164116	0.000854477	0.00209337	0.00564902	0.00539954	0.00748454	0.0170128	0.00457568		0.00783005	0.00828172	0.0035269	0.00481803
																																			0.00349062	0.00409097	0.00209458	0.000454378	0.00203759	0.00552402	0.00535298	0.00747224	0.0170733	0.00474034		0.00772061	0.00748216	0.00375711	0.00527969
																																			0.00363604	0.00392672	0.00200149	0.000192987	0.00251794	0.00519273	0.00555894	0.00767745	0.0172725	0.00497518		0.00730537	0.00757278	0.00448064	0.00541645
																																			0.00359946	0.00436446	0.00180784	0.000116684	0.00283765	0.00517643	0.00529807	0.00787812	0.0176796	0.00470679		0.00715516	0.00738406	0.00500339	0.00617046
																																			0.00381917	0.00414074	0.00181683	1.4775e-05	0.00291984	0.00483986	0.00573253	0.00826617	0.0187024	0.00458391		0.00673901	0.00757279	0.00517583	0.0054914
																																			0.00372593	0.0038173	0.00163564	0.000320487	0.00294277	0.00501453	0.00557989	0.00841226	0.0191054	0.00406129		0.00654058	0.00716699	0.00555111	0.00523654
																																			0.00409151	0.00361505	0.00154387	0.000327361	0.0028046	0.00505035	0.00605168	0.00845908	0.0195729	0.00414876		0.00608301	0.00717447	0.00554816	0.00478314
																																			0.00405789	0.00339054	0.00139191	0.000898814	0.00310378	0.00447765	0.0061857	0.00808963	0.0200149	0.0042733		0.00623703	0.00676781	0.00560453	0.00511346
																																			0.00411289	0.00375084	0.0012104	0.00117702	0.00324422	0.00419293	0.00662718	0.0084712	0.0181901	0.0037862		0.0066553	0.00699721	0.00539863	0.0050867
																																			0.00402201	0.00417084	0.00127782	0.00137158	0.00324612	0.00422445	0.00664023	0.00921397	0.0177365	0.0040555		0.00715826	0.00621607	0.00597894	0.00512203
																																			0.00425567	0.00400281	0.00108115	0.00116144	0.00334599	0.00432227	0.00697488	0.00897764	0.0175237	0.00425383		0.00660954	0.00550969	0.00530668	0.00473599
																																			0.00463879	0.00412675	0.00098723	0.000379895	0.00344551	0.00442072	0.00712792	0.00952071	0.0168029	0.00416557		0.00597447	0.00476672	0.00539016	0.00477316
																																			0.00500568	0.00391972	0.00130715	0.000493221	0.00313135	0.00387892	0.00697687	0.00968437	0.0153036	0.00399927		0.00560235	0.00428071	0.00489416	0.00539449
																																			0.00548056	0.0040629	0.00146148	0.00060776	0.00285317	0.00368695	0.00680588	0.0098727	0.0154402	0.00412964		0.00540207	0.00482517	0.00457154	0.00507202
																																			0.00560954	0.00362028	0.00155843	0.000832064	0.00255934	0.00348136	0.00661789	0.00929782	0.0151097	0.00411456		0.00480871	0.00519161	0.00480199	0.00520821
																																			0.00535315	0.00376478	0.0016709	0.001326	0.00236261	0.00335415	0.00680592	0.00944648	0.014316	0.00402572		0.00544439	0.00517795	0.00508921	0.00420468
																																			0.00533143	0.00359459	0.00194286	0.00119774	0.00230205	0.0035189	0.00701315	0.00959565	0.0147369	0.00436748		0.00642848	0.00506737	0.00511457	0.0036878
																																			0.00509088	0.00362019	0.00178754	0.00164051	0.00194823	0.00361306	0.00698597	0.00974026	0.0154742	0.00453218		0.00679776	0.00499492	0.00528616	0.00457471
																																			0.00477913	0.00382341	0.00167757	0.00186044	0.00177057	0.00383816	0.00670703	0.00944374	0.0149672	0.00451439		0.00668652	0.00470481	0.00580773	0.00382835
																																			0.00463019	0.00389142	0.00187594	0.00189361	0.00166977	0.00369793	0.00671552	0.0100233	0.0157074	0.00399211		0.00648598	0.00437692	0.00603508	0.00357166
																																			0.00457405	0.00321403	0.00217548	0.00222021	0.00177083	0.00352148	0.00678204	0.00962948	0.0140105	0.0041246		0.00641819	0.00448211	0.00603019	0.00357477
																																			0.00468326	0.00309927	0.00234349	0.00222488	0.00175334	0.00378035	0.00702384	0.00844002	0.0144191	0.0042872		0.0060899	0.00407142	0.00640518	0.0030237
																																			0.00488343	0.0026765	0.00237859	0.00212245	0.00179308	0.00403844	0.00640702	0.00872872	0.0147201	0.00452121		0.0055395	0.00415774	0.00625432	0.00279792
																																			0.00504906	0.00258034	0.00238496	0.00234326	0.00211446	0.00441946	0.0063273	0.00823491	0.0148471	0.00479398		0.00577863	0.00452133	0.00692036	0.00251127
																																			0.00515866	0.00242536	0.0019494	0.00210153	0.0022146	0.0047211	0.00630321	0.00788463	0.0145864	0.00460216		0.00562176	0.00448954	0.00627197	0.00195944
																																			0.00524944	0.00203846	0.001972	0.00199617	0.00213729	0.00430408	0.0063872	0.00755068	0.0151046	0.0042951		0.00546524	0.00396123	0.00681932	0.00222411
																																			0.00500854	0.00204418	0.00208101	0.00240559	0.00221872	0.00431789	0.00677278	0.00721509	0.0147888	0.00464179		0.00543946	0.00382745	0.0076333	0.00209656
																																			0.00486215	0.00244234	0.00198218	0.00246712	0.00216059	0.00439455	0.00629511	0.00740035	0.0151449	0.0041976		0.00550091	0.00383026	0.00855871	0.00229518
																																			0.0050438	0.00231094	0.0019582	0.00203529	0.00230304	0.00489086	0.0065403	0.00664517	0.0142844	0.00486857		0.00543176	0.0047684	0.00837858	0.00190532
																																			0.00518977	0.00277022	0.00185787	0.00204057	0.0024033	0.00448576	0.00656503	0.00639413	0.0130619	0.00503655		0.005757	0.00469572	0.0086638	0.00265649
																																			0.00522416	0.00261823	0.00193697	0.00161502	0.00222438	0.00415941	0.00684389	0.00653064	0.0121244	0.00430218		0.00555303	0.00414546	0.00886149	0.00288679
																																			0.00531393	0.00222974	0.00204798	0.00129295	0.00206446	0.00380606	0.00679569	0.00647539	0.0112789	0.00410817		0.00631843	0.00418975	0.0101099	0.00252893
																																			0.00516503	0.00228933	0.00202039	0.00148528	0.00192647	0.00383995	0.00683648	0.00616154	0.0101642	0.00423298		0.00721509	0.00413412	0.0101034	0.00240168
																																			0.00516102	0.00148596	0.00223039	0.00159929	0.0019444	0.00363208	0.00672147	0.0054631	0.0106418	0.00331226		0.00709983	0.00362184	0.0103588	0.00279496
																																			0.00508669	0.00125241	0.00247145	0.0016289	0.00190359	0.00364815	0.00645855	0.0051888	0.0111112	0.00394895		0.00689797	0.00402242	0.0109656	0.00367891
																																			0.00513907	0.00121543	0.00231334	0.00158135	0.00174303	0.00350471	0.00646615	0.00505205	0.0103359	0.00415088		0.00713337	0.00372907	0.0105482	0.00381051
																																			0.005411	0.0015534	0.00230223	0.00172142	0.00148421	0.00337277	0.00600755	0.00447384	0.0104644	0.00373586		0.00648982	0.00349469	0.0111855	0.00315852
																																			0.0054087	0.00186818	0.00260158	0.00232287	0.00184372	0.00328997	0.00568038	0.00427769	0.00919519	0.00405298		0.00721095	0.00403285	0.0113219	0.0022771
																																			0.00540818	0.00191057	0.00250443	0.00303412	0.00178464	0.00392893	0.00500545	0.00430048	0.00922215	0.00356709		0.0077995	0.0039756	0.0114887	0.00227966
																																			0.00544128	0.0022656	0.00274468	0.00306032	0.00162755	0.00397106	0.00490596	0.00362348	0.00891768	0.00384466		0.00807981	0.00393806	0.0117407	0.00221704
																																			0.00506813	0.00193201	0.00318977	0.00306278	0.00152509	0.00393476	0.00444559	0.0029418	0.00800051	0.00386872		0.00867056	0.00368295	0.0118161	0.00189176
																																			0.00487922	0.00132493	0.00313173	0.00319911	0.00110433	0.0038981	0.00420314	0.00338695	0.00879819	0.00352468		0.00859817	0.003983	0.0114252	0.00264466
																																			0.00482092	0.00142497	0.0028542	0.00285116	0.000943134	0.00355456	0.00423122	0.00331046	0.00885707	0.00358055		0.00883412	0.0042624	0.0115327	0.00212222
																																			0.0047243	0.00142444	0.0029442	0.0028233	0.000921252	0.00337258	0.00449121	0.00301398	0.00815331	0.00345586		0.00924671	0.00434439	0.0112881	0.00205851
																																			0.00482918	0.00152308	0.00288529	0.0023122	0.000958186	0.00298631	0.00423434	0.00351696	0.00779768	0.00289732		0.00864565	0.00466295	0.0102234	0.00219259
																																			0.00502743	0.00112885	0.00318356	0.00277516	0.00111354	0.00298417	0.00420752	0.00351968	0.00749041	0.00234253		0.00888059	0.00452445	0.0101252	0.00261629
																																			0.00520864	0.0010667	0.00292056	0.0027528	0.00151071	0.00264616	0.00423653	0.00387926	0.00808722	0.00250727		0.00968968	0.0050229	0.0102029	0.00268121
																																			0.00516997	0.00104528	0.00287652	0.00216082	0.00146715	0.00287018	0.00449946	0.00365997	0.00895432	0.00257208		0.00944049	0.00514039	0.0102206	0.00395747
																																			0.00520693	0.00102183	0.00307188	0.00186863	0.00177993	0.0026412	0.00472479	0.00420302	0.00847327	0.00274506		0.00972185	0.00583797	0.00974018	0.00415463
																																			0.00492405	0.000841263	0.0032504	0.00206351	0.00165836	0.00247499	0.00451751	0.00404414	0.0079988	0.00200229		0.00854535	0.00530035	0.00966988	0.00425305
																																			0.00484416	0.000856818	0.00282176	0.00187458	0.00153689	0.00258187	0.00456158	0.0042429	0.0083703	0.00136869		0.00825068	0.00537916	0.00921979	0.00457855
																																			0.00467296	0.000736471	0.00248106	0.00179795	0.00181292	0.0022849	0.00543413	0.00382421	0.00879177	0.00164408		0.00870562	0.00561371	0.00947087	0.00437885
																																			0.00483335	0.000578278	0.00225963	0.00212807	0.00204745	0.00244139	0.00524501	0.00372413	0.00833507	0.00105019		0.00867494	0.00567128	0.00945808	0.00404863
																																			0.00482956	0.000713821	0.00243648	0.00227087	0.00212291	0.00224283	0.00476887	0.00394544	0.00735869	0.000857334		0.00851205	0.00550894	0.00888803	0.00394789
																																			0.00469593	0.000711076	0.00244997	0.00268195	0.00239638	0.00194459	0.0049026	0.00440432	0.00699951	0.00112803		0.00914286	0.00524928	0.00858158	0.00489728
																																			0.00450693	0.000826865	0.00242426	0.00320466	0.00235268	0.00142212	0.00520051	0.00500544	0.00679471	0.000783798		0.0096858	0.00458917	0.00815845	0.00469962
																																			0.00437093	0.000350814	0.00236522	0.00326266	0.00254899	0.00116221	0.00470417	0.00492735	0.00652799	0		0.00908151	0.00448464	0.0085279	0.00446646
																																			0.00421641	0.000346322	0.00215606	0.00373056	0.00294312	0.00110544	0.00500302	0.00526419	0.00698081	0.000392651		0.00865249	0.0041018	0.00886755	0.00508769
																																			0.00446802	0.000657076	0.00221377	0.00384368	0.00301696	0.00153481	0.00450712	0.00510425	0.0067855	0.000633943		0.00897409	0.00397763	0.00900211	0.0041689
																																			0.00398171	0.000633062	0.00224474	0.0036547	0.00343234	0.00152477	0.00395955	0.0048792	0.00660302	0.000875811		0.00929659	0.00361306	0.0081372	0.0048541
																																			0.00419224	0.000704916	0.00227526	0.00365598	0.00332926	0.00143747	0.0038228	0.00517546	0.00675384	0.00122278		0.00917422	0.00321016	0.00806314	0.00524518
																																			0.00451679	0.000528763	0.00233294	0.0038262	0.00348437	0.00137057	0.00350519	0.00446917	0.00570504	0.00131322		0.00989522	0.0037662	0.00790103	0.00520802
																																			0.00428726	0.000482274	0.00234323	0.00363772	0.00335473	0.00125357	0.0037115	0.00390805	0.00553682	0.00188348		0.00955478	0.00398036	0.00756395	0.00513652
																																			0.00405609	0.000418583	0.00269627	0.00358307	0.00328755	0.00145676	0.00328437	0.00358353	0.00461284	0.00179277		0.00996472	0.00377614	0.00740108	0.00555882
																																			0.0038815	0.000488416	0.00276551	0.00350291	0.0028793	0.00119248	0.00327423	0.00392638	0.00499182	0.00203367		0.0100655	0.00351186	0.00726985	0.00559017
																																			0.00374548	0.000302477	0.00239095	0.00372212	0.00275333	0.00160211	0.00297256	0.00408508	0.00487585	0.00190783		0.00998708	0.00330809	0.00822307	0.00587999
																																			0.00375573	7.85886e-05	0.00222386	0.00347829	0.0028076	0.00178867	0.002963	0.00381553	0.00518105	0.0021811		0.00995332	0.00280207	0.0084426	0.00501997
																																			0.00363474	0.000225738	0.00229414	0.00353429	0.0026204	0.00176619	0.00228289	0.00335192	0.00388809	0.00249161		0.00987443	0.00345698	0.00716418	0.00488272
																																			0.00375443	0.000378465	0.00236461	0.00354097	0.00259128	0.00190348	0.00185742	0.00318748	0.00350494	0.00291492		0.00988377	0.00431035	0.00688213	0.00504252
																																			0.00387497	0.000605017	0.00224168	0.00395013	0.00222112	0.00205472	0.00213612	0.00292158	0.00393411	0.00297019		0.00971647	0.00406544	0.00654171	0.00536448
																																			0.00397721	0.000952728	0.00252176	0.0043322	0.00185242	0.00196597	0.00205535	0.00218022	0.00345868	0.00270053		0.00972642	0.00408051	0.00681954	0.00591851
																																			0.00405894	0.000527777	0.0028879	0.00449773	0.001383	0.0026527	0.00287702	0.00196066	0.00325288	0.00308393		0.0106208	0.00409348	0.00694974	0.00597814
																																			0.00375483	0.000597033	0.00285219	0.00441593	0.00137263	0.00256816	0.00293962	0.00253609	0.00371015	0.00299386		0.0107209	0.00428703	0.00584372	0.00643133
																																			0.00392992	0.00033166	0.00281774	0.00384268	0.00140731	0.00260711	0.00309311	0.00225377	0.00324816	0.00380597		0.0105098	0.00415874	0.00623875	0.00612876
																																			0.00378967	0.000695863	0.0027246	0.003873	0.00133801	0.00290263	0.00262072	0.0023131	0.00261057	0.00379246		0.0107839	0.00443092	0.00657457	0.0057923
																																			0.00394809	0.000566191	0.00285197	0.00412147	0.00150754	0.00315065	0.00279278	0.00251382	0.00195104	0.00293791		0.0111036	0.00424252	0.00611555	0.0054575
																																			0.00388363	0.000342143	0.00286285	0.00379667	0.00143883	0.00333583	0.00256587	0.00285239	0.000951198	0.00328945		0.0115549	0.00441527	0.00615375	0.00548246
																																			0.00431509	0.0005481	0.00363009	0.00341348	0.00154854	0.003698	0.00210697	0.00351024	0.000868999	0.00265007		0.0123604	0.00394519	0.00543006	0.00583586
																																			0.0045072	0.000178989	0.00374019	0.00319347	0.0017392	0.00347993	0.00222953	0.00370796	0.00102532	0.00296374		0.0121482	0.00387552	0.00594015	0.006485
																																			0.00480833	0.000423837	0.00376366	0.00363212	0.00142821	0.00401977	0.00171255	0.00348167	0	0.00232564		0.0119349	0.00434753	0.00594973	0.00654391
																																			0.00503467	0.00108464	0.00372484	0.00357806	0.0020406	0.00404437	0.00188289	0.00400674	0.000553258	0.0022771		0.0115873	0.00399608	0.00575025	0.00594263
																																			0.00490916	0.00158473	0.00408748	0.00297654	0.00245079	0.00396985	0.00192634	0.00450255	0.000610065	0.00266255		0.0109314	0.00326364	0.00593279	0.00576853
																																			0.00458381	0.00175038	0.00424184	0.00294892	0.00269876	0.00413301	0.001487	0.00383351	0.000855119	0.00271977		0.0109822	0.00265106	0.00567287	0.00546403
																																			0.0046632	0.00162128	0.00430862	0.00286655	0.00270644	0.00371763	0.00137211	0.00370862	0.00174981	0.00263199		0.0115228	0.00249955	0.00606493	0.00584963
																																			0.00470555	0.00186356	0.0042693	0.0029516	0.00311496	0.00341607	0.00141963	0.00363922	0.002822	0.00243485		0.0110416	0.00271071	0.00627775	0.00567576
																																			0.00456223	0.00210702	0.00436434	0.00308874	0.0031039	0.00337648	0.00162879	0.00447954	0.00324468	0.00201579		0.0108685	0.00275937	0.00687162	0.00457891
																																			0.00489789	0.00223347	0.00456363	0.00346988	0.00343413	0.00310801	0.00180011	0.00431546	0.00276027	0.00196336		0.0110523	0.00228502	0.00708493	0.0046008
																																			0.00521736	0.00209978	0.00460134	0.00363392	0.00382404	0.00274004	0.00191989	0.00419261	0.00350981	0.00220082		0.0107049	0.00177178	0.00673745	0.00435846
																																			0.00542269	0.0018686	0.00471051	0.00374196	0.00359049	0.00263126	0.00206842	0.00374373	0.00258499	0.00189218		0.0107545	0.00195843	0.00662476	0.00464807
																																			0.00585185	0.00191219	0.00432914	0.00420629	0.00365736	0.0026369	0.00209177	0.0038419	0.00227652	0.00209049		0.0103176	0.00150557	0.00695347	0.00381214
																																			0.00587106	0.00209567	0.00412398	0.00436998	0.00354422	0.00268693	0.00190475	0.00355319	0.00174671	0.00192604		0.0108972	0.00189384	0.00692879	0.00360321
																																			0.00596483	0.00194452	0.00418693	0.00415152	0.003791	0.00276916	0.00184024	0.00316266	0.00276552	0.00168834		0.0112123	0.00186018	0.00678569	0.00322724
																																			0.00613347	0.00196577	0.00409915	0.0039827	0.00397537	0.00265854	0.00176039	0.00267329	0.00194105	0.0018566		0.0109506	0.00292959	0.00741138	0.00387349
																																			0.00659796	0.00208862	0.00420556	0.00438916	0.00424053	0.00316462	0.0015894	0.00216522	0.00179551	0.00161911		0.0108206	0.00331694	0.00791784	0.00418922
																																			0.00620968	0.00240534	0.00441942	0.00460544	0.00372475	0.00327986	0.00143639	0.00163367	0.0015032	0.00123683		0.0109575	0.00350183	0.00865887	0.00453873
																																			0.0062864	0.00264622	0.00440604	0.00493146	0.00378924	0.00309009	0.00135513	0.00202769	0.00183559	0.0010721		0.0103388	0.00399073	0.00866102	0.00366864
																																			0.00630481	0.00292782	0.00420106	0.004708	0.00376984	0.00294327	0.00170845	0.00207837	0.00348353	0.00167276		0.0101656	0.00433604	0.00928469	0.00388685
																																			0.00652443	0.00314553	0.00450157	0.00410483	0.00371262	0.00294315	0.00174736	0.0024561	0.00428385	0.0017266		0.0103903	0.00506262	0.00887598	0.00453232
																																			0.00622781	0.0034289	0.00448944	0.00391222	0.00373648	0.00380079	0.00206363	0.00230304	0.00490264	0.00236342		0.0107925	0.0054673	0.00849612	0.00452026
																																			0.00611539	0.00358769	0.00455218	0.00470057	0.00386017	0.00372218	0.00187385	0.0023142	0.00476983	0.00186896		0.0108849	0.00561028	0.00853007	0.00450487
																																			0.0060611	0.00362949	0.00447942	0.0048102	0.0035014	0.00372429	0.00186458	0.00265076	0.00604229	0.00155369		0.0102651	0.00593289	0.00915095	0.00485505
																																			0.00639308	0.00357275	0.00437723	0.00464418	0.00354464	0.00409589	0.00220167	0.00223844	0.00586663	0.00197505		0.0107104	0.00639804	0.00986183	0.0046425
																																			0.00631459	0.00396961	0.00385959	0.00496814	0.00354584	0.00437409	0.00250084	0.00279893	0.00602937	0.00159047		0.00951264	0.00561771	0.0104244	0.00495659
																																			0.00619968	0.00416792	0.00405385	0.00524166	0.0035526	0.00455407	0.00240106	0.00321815	0.0065595	0.00179412		0.00933599	0.00594188	0.010336	0.00520274
																																			0.00587812	0.00402889	0.00414433	0.00545739	0.00355539	0.00487876	0.00288228	0.00324704	0.00635615	0.00206921		0.00898227	0.00558058	0.0105424	0.00508741
																																			0.0059323	0.00408605	0.00418837	0.00556377	0.00341431	0.00477537	0.00276141	0.00296106	0.00656277	0.00186674		0.00862769	0.00538013	0.0110178	0.00470867
																																			0.00605648	0.00455925	0.00448655	0.00517869	0.00333323	0.00485519	0.00280479	0.00293349	0.0061805	0.00191633		0.00893926	0.00570452	0.00995374	0.0042932
																																			0.00584851	0.00467827	0.00445643	0.00514828	0.00367299	0.00466091	0.0029419	0.00272235	0.00603921	0.00211443		0.00902831	0.00556176	0.00974695	0.00506645
																																			0.00552812	0.00475441	0.00452928	0.00506406	0.0036125	0.00475541	0.00284083	0.0028949	0.00607112	0.00223963		0.00893782	0.00508166	0.00974297	0.00541138
																																			0.00541086	0.0045945	0.00461658	0.00525749	0.00365134	0.0048848	0.00259827	0.00254085	0.00758541	0.00273105		0.00889193	0.00470138	0.00971006	0.00516195
																																			0.00546102	0.00405666	0.00482502	0.00511597	0.00374963	0.00476739	0.00237235	0.00231479	0.00674444	0.00267236		0.00889039	0.00448001	0.00917331	0.00510962
																																			0.0055457	0.00403108	0.0050466	0.0051652	0.00364463	0.00440721	0.0022027	0.00280759	0.00590194	0.00290938		0.00897894	0.00476379	0.0085802	0.00456255
																																			0.00535331	0.00412645	0.00514859	0.00586931	0.00361993	0.0042438	0.00162592	0.00251775	0.00533469	0.00259227		0.00920358	0.00524722	0.00884577	0.00467545
																																			0.00523726	0.00402058	0.0049405	0.00589213	0.00403998	0.00430439	0.00159741	0.0029144	0.00523882	0.00297011		0.00911539	0.0049852	0.0097287	0.0041916
																																			0.00511963	0.00421546	0.00483212	0.00599889	0.00423344	0.00456163	0.0018234	0.00264507	0.00580432	0.00276654		0.00951605	0.00488171	0.00916461	0.00393769
																																			0.00509463	0.00444615	0.004469	0.00566555	0.00400501	0.0046901	0.00184847	0.00260636	0.00616357	0.00226496		0.0100058	0.00467886	0.00865903	0.00477736
																																			0.00506557	0.00430246	0.00409155	0.00522256	0.00403845	0.00457177	0.00178395	0.0020722	0.00754438	0.00242601		0.0092014	0.00512008	0.00889182	0.00478924
																																			0.00537158	0.00469388	0.00407356	0.00513391	0.00445517	0.00429545	0.00159232	0.00170111	0.00822824	0.00251292		0.00857478	0.00471542	0.00912337	0.00506561
																																			0.00554546	0.00480723	0.00430679	0.00474811	0.00450858	0.00419198	0.00176458	0.00126426	0.00848865	0.00212127		0.00852981	0.0053765	0.00920706	0.00494414
																																			0.0054957	0.00486352	0.0042708	0.00476882	0.00458092	0.00394466	0.00200778	0.00136995	0.00936612	0.00202178		0.00848266	0.00597843	0.00887709	0.00485624
																																			0.0056133	0.00472042	0.00416125	0.00451385	0.00487414	0.00364837	0.00245528	0.00113671	0.00920448	0.00217865		0.00847912	0.00535106	0.0085154	0.00500073
																																			0.00578861	0.00512918	0.0042309	0.00469931	0.00494886	0.00378979	0.00222826	0.00185446	0.00983129	0.0018263		0.00865251	0.0054659	0.00907043	0.00530707
																																			0.00607759	0.00575765	0.00431523	0.00474659	0.00518514	0.00362564	0.0020716	0.0024449	0.0103274	0.00176351		0.00837984	0.00590235	0.00959636	0.00551442
																																			0.00602865	0.00602876	0.00457841	0.00493244	0.00519597	0.00324741	0.00207686	0.00205384	0.00971295	0.00155194		0.00819629	0.00668255	0.00970416	0.00512471
																																			0.0060374	0.00661639	0.00457106	0.00520193	0.00531377	0.00340541	0.00177232	0.00238387	0.00929408	0.00108382		0.00774807	0.00623177	0.0087784	0.00470251
																																			0.0057817	0.00714344	0.00461998	0.00554857	0.00520334	0.00353059	0.00143312	0.00198601	0.0103265	0.00139453		0.00796542	0.00608731	0.00894863	0.00497635
																																			0.00586256	0.00731148	0.00429777	0.00570321	0.0050112	0.00355472	0.0013153	0.00215492	0.0100603	0.00188239		0.0085841	0.00583896	0.0085238	0.00597747
																																			0.00616418	0.00714336	0.00413961	0.0058617	0.00498217	0.00376014	0.00103044	0.00268884	0.0116869	0.00159989		0.00822163	0.00566781	0.00839716	0.00628319
																																			0.00631883	0.00663869	0.00430916	0.00616008	0.00474807	0.00391538	0.00130776	0.0026387	0.0107029	0.00201982		0.00852986	0.00559885	0.00850541	0.00748478
																																			0.0065671	0.0065493	0.00420929	0.00700292	0.00467951	0.00379728	0.00115348	0.00329075	0.00971663	0.00244061		0.00879227	0.00577308	0.00894049	0.00643232
																																			0.00644035	0.00590685	0.00415109	0.00699363	0.00470931	0.00425981	0.000974229	0.0029336	0.0108605	0.00241683		0.00878609	0.0057855	0.00878162	0.00709984
																																			0.00642348	0.00565591	0.00411176	0.00726077	0.00467467	0.00488546	0.000744066	0.00311844	0.0112468	0.00253704		0.00900294	0.00531393	0.00829466	0.00740442
																																			0.00625673	0.0060826	0.00427075	0.0075236	0.00476083	0.00471184	0.00118807	0.00310556	0.0122038	0.00306547		0.00957886	0.00577093	0.00855028	0.00833813
																																			0.00635064	0.00630985	0.00455808	0.00778946	0.0046863	0.00442808	0.00120889	0.00305049	0.0129338	0.00395918		0.010198	0.00499673	0.00815609	0.00861006
																																			0.00642444	0.00687028	0.00469813	0.00816842	0.00444685	0.00438753	0.00106899	0.00380248	0.0137266	0.00433129		0.0103682	0.00496904	0.00790877	0.00854731
																																			0.00610605	0.00727632	0.00443285	0.0080721	0.00451236	0.00400285	0.00123651	0.00366571	0.0136847	0.00449172		0.0103605	0.00475659	0.0074226	0.00861839
																																			0.00616194	0.00740385	0.00475101	0.00814555	0.00473881	0.00396263	0.00162744	0.0036094	0.0136129	0.00464856		0.0104843	0.00452774	0.0075276	0.00875281
																																			0.00634966	0.00695537	0.00479832	0.00819017	0.00512804	0.00401626	0.00223721	0.00397559	0.0133449	0.00509615		0.010073	0.0040927	0.00748766	0.00855756
																																			0.00606654	0.00726468	0.00448667	0.00779433	0.00475055	0.00389034	0.00206225	0.0042048	0.0143684	0.00448098		0.00988511	0.00422566	0.00735532	0.00849498
																																			0.00604787	0.00743361	0.00438457	0.00731695	0.0045313	0.0035056	0.00235727	0.00386365	0.0144468	0.00474373		0.00978712	0.00459988	0.00752012	0.00826607
																																			0.00619505	0.00756357	0.00410192	0.00754879	0.00451581	0.00382018	0.0026008	0.00410781	0.013908	0.00390137		0.00977902	0.00487126	0.00655527	0.00826676
																																			0.00665658	0.00762592	0.00377356	0.0079224	0.00484117	0.00405376	0.00296962	0.00473512	0.0144175	0.00465163		0.0106193	0.00489892	0.00654166	0.0083709
																																			0.00670592	0.0081286	0.00413362	0.00804512	0.00530637	0.00404027	0.00313938	0.0042977	0.013635	0.00476287		0.0108338	0.00490863	0.00644024	0.00827174
																																			0.00647568	0.00777484	0.00446356	0.00811284	0.00548915	0.00433512	0.00303529	0.00454793	0.0137462	0.00439533		0.0112241	0.00562369	0.00651624	0.00853895
																																			0.00665694	0.00779893	0.00471922	0.00845463	0.00559118	0.00492776	0.00324363	0.00483701	0.0138745	0.00450915		0.0112575	0.00502426	0.00703573	0.00867065
																																			0.00651872	0.00766416	0.00482132	0.00890927	0.00583487	0.00488229	0.00319564	0.00435638	0.0138849	0.00465809		0.0112014	0.00596105	0.00687019	0.00820311
																																			0.00664551	0.0083864	0.00461175	0.00870078	0.00569117	0.00445945	0.00340301	0.00411608	0.014196	0.00499607		0.0114585	0.00614833	0.00584417	0.00810203
																																			0.00656615	0.00856758	0.00463906	0.00843638	0.00557203	0.0043482	0.00278333	0.00367121	0.0146858	0.00533262		0.0109987	0.00581223	0.0069263	0.00843037
																																			0.00652328	0.0081482	0.00495217	0.00855727	0.00571139	0.00389453	0.00245964	0.00389676	0.0133211	0.00467465		0.0111214	0.00591597	0.00669997	0.00839497
																																			0.00625675	0.00846952	0.00492263	0.00862553	0.00566745	0.00387882	0.00277896	0.00343597	0.0140057	0.00405333		0.0116011	0.00594196	0.00661923	0.00842598
																																			0.00669574	0.00909084	0.00475469	0.00855615	0.00546084	0.00405923	0.00322398	0.00341704	0.0136178	0.00467938		0.0120362	0.00560237	0.00734413	0.00875563
																																			0.00698582	0.00903047	0.00519988	0.00895277	0.0054373	0.00410933	0.00296919	0.00368467	0.0134489	0.00512051		0.0125612	0.00570767	0.00818551	0.00901794
																																			0.00703084	0.00947278	0.00508586	0.00899222	0.00537452	0.00415471	0.00231373	0.0042158	0.0137833	0.00464028		0.0122791	0.00559362	0.00864182	0.00891288
																																			0.00683323	0.00925325	0.00533626	0.00869976	0.00535009	0.00422249	0.00294325	0.00440033	0.0133888	0.00463873		0.0116405	0.00519439	0.00838603	0.00897532
																																			0.00667322	0.00889414	0.00536197	0.00879781	0.00546716	0.00435236	0.00333242	0.00411817	0.0139912	0.00460397		0.0115837	0.00531948	0.00812834	0.00983506
																																			0.00651091	0.00829194	0.00547614	0.00836549	0.00529851	0.00470875	0.00335365	0.00363058	0.013647	0.00512076		0.0112128	0.00597052	0.00774883	0.0103937
																																			0.00670567	0.00809303	0.00541356	0.00771393	0.00541442	0.00536101	0.00295339	0.00341193	0.0128587	0.00533822		0.0109319	0.00542451	0.00710019	0.0102902
																																			0.00678511	0.00853077	0.00530135	0.00764032	0.00530809	0.00513057	0.00337704	0.00335277	0.0135647	0.00580893		0.0116783	0.00528653	0.00725847	0.0101498
																																			0.00705242	0.00852941	0.00563921	0.00729303	0.00489518	0.00560346	0.00297719	0.00325032	0.013881	0.00477681		0.0115259	0.00547045	0.00726616	0.00947573
																																			0.00698375	0.00843037	0.00591904	0.00747031	0.0051107	0.00540706	0.00319817	0.00355693	0.0147364	0.00418321		0.0109282	0.00573759	0.00718382	0.00980116
																																			0.00743647	0.0084087	0.00570213	0.00811541	0.00453502	0.00571354	0.00271971	0.00387838	0.0154037	0.00418467		0.0114973	0.00553839	0.00707098	0.00979317
																																			0.00775831	0.00868687	0.00545422	0.00806561	0.00466953	0.00622034	0.00260894	0.00422492	0.0151325	0.00351287		0.0117059	0.00567996	0.00728447	0.00898487
																																			0.00744289	0.00820644	0.00523405	0.00746561	0.00449821	0.00584133	0.0022009	0.00544297	0.0160144	0.00421313		0.0123184	0.00645085	0.00702169	0.00880783
																																			0.00761242	0.00850342	0.00544912	0.00783222	0.00491097	0.00575665	0.00272014	0.00590954	0.0166971	0.00388165		0.0126145	0.00699846	0.00726709	0.00886453
																																			0.00802516	0.00856123	0.00529045	0.0082251	0.0051019	0.00608399	0.00301166	0.00655845	0.0177583	0.00398526		0.0130457	0.00691806	0.00726853	0.00935271
																																			0.0080431	0.00849494	0.00558095	0.00842431	0.00551291	0.00625939	0.00315989	0.00609197	0.0175458	0.00349951		0.0129392	0.00793003	0.00789752	0.010042
																																			0.00823243	0.00850727	0.00586831	0.00812382	0.0054996	0.00612274	0.00378373	0.00629613	0.018484	0.00390109		0.0128313	0.00736084	0.00844024	0.00996503
																																			0.00810035	0.00844015	0.0061118	0.00812603	0.0054469	0.0061353	0.0038398	0.00698127	0.0179688	0.0037827		0.0127243	0.00778476	0.00873947	0.00972141
																																			0.00802145	0.00837261	0.00628154	0.00801883	0.00557409	0.00611372	0.00446184	0.00726149	0.0189281	0.00396277		0.0127947	0.00834794	0.00874252	0.00957613
																																			0.00802016	0.00814948	0.00607257	0.00741451	0.00582291	0.00594297	0.00471763	0.00754237	0.0191637	0.00399781		0.0123733	0.00866871	0.00940194	0.00853165
																																			0.00809485	0.00810303	0.00639127	0.00722445	0.00635358	0.00618236	0.00462636	0.0081697	0.019229	0.00421202		0.0124907	0.00882865	0.00940515	0.00955322
																																			0.00799923	0.00812074	0.00610969	0.00770292	0.00659936	0.00633932	0.00457132	0.00851222	0.0184128	0.00442632		0.0122462	0.00843811	0.0100934	0.00923844
																																			0.00827869	0.00843047	0.00588616	0.00740041	0.00719077	0.00559451	0.00418811	0.00846941	0.0182018	0.00449332		0.011822	0.00847357	0.0104796	0.00909134
																																			0.00814145	0.00854396	0.00605166	0.00751197	0.0075393	0.00549108	0.00439134	0.00844561	0.0173137	0.00455653		0.0108149	0.00871598	0.0106001	0.00854359
																																			0.00813853	0.00853436	0.0062637	0.00778631	0.00736136	0.00536606	0.004318	0.00868666	0.0181991	0.00487792		0.0101668	0.00905603	0.0105116	0.00806193
																																			0.0081316	0.00848789	0.00608153	0.00748274	0.00742358	0.00537292	0.00396966	0.0087051	0.0191308	0.0045718		0.0100555	0.00872629	0.00994332	0.00851319
																																			0.00775165	0.00845671	0.00594428	0.00757083	0.00740422	0.00528095	0.00378542	0.00821242	0.0197629	0.00511373		0.00989928	0.00916671	0.0102408	0.0081626
																																			0.00789762	0.00850961	0.00605067	0.00751446	0.00744585	0.00510737	0.00404128	0.00806671	0.0204729	0.00488434		0.0105071	0.00912207	0.0105079	0.00891381
																																			0.00768465	0.00846098	0.00526749	0.00789997	0.00742542	0.00481837	0.0042986	0.00767499	0.0195323	0.00605763		0.0107538	0.0095003	0.0104486	0.00906347
																																			0.00737588	0.00862664	0.00530882	0.00806262	0.00714012	0.00442704	0.00400691	0.00787638	0.0191652	0.00604923		0.0107307	0.00931243	0.0105653	0.00887852
																																			0.00729244	0.00865813	0.00516955	0.00781476	0.00734039	0.0042211	0.00424127	0.00831841	0.0194465	0.00617908		0.0104378	0.00924637	0.0106531	0.00902752
																																			0.00735845	0.00802852	0.00520868	0.00775688	0.00699733	0.00396336	0.00423906	0.00766562	0.0190593	0.00587116		0.00978475	0.00907615	0.0115749	0.0089064
																																			0.00751556	0.00781824	0.00497811	0.00811194	0.00669115	0.00406612	0.00440221	0.00755752	0.0194974	0.00571135		0.00958426	0.00951529	0.0113323	0.00842077
																																			0.00739078	0.00780811	0.00501837	0.00852735	0.00650404	0.00443003	0.00427152	0.00844704	0.0205079	0.00539951		0.00920131	0.00907999	0.0110606	0.00839942
																																			0.00720965	0.00745386	0.00495294	0.00846713	0.00647849	0.00471033	0.0040858	0.00852073	0.0197406	0.00519904		0.00962801	0.00895067	0.0106987	0.00831308
																																			0.00697102	0.00758297	0.00511199	0.00843927	0.00590293	0.0046611	0.00410417	0.00865152	0.0191306	0.00503476		0.00960314	0.00946896	0.010276	0.00852521
																																			0.00693815	0.00724883	0.00496881	0.0079898	0.00579583	0.00469943	0.00399231	0.00826014	0.0191889	0.00479083		0.00975847	0.0096453	0.0108386	0.00933761
																																			0.00686838	0.00725835	0.00496307	0.00823825	0.00558918	0.00450175	0.00387827	0.00831355	0.0197513	0.0048494		0.00973426	0.00973609	0.0116398	0.00921339
																																			0.00672468	0.00728258	0.00471462	0.00803912	0.00505429	0.00464809	0.00372935	0.00830648	0.0198936	0.00498208		0.00970672	0.00990917	0.0108863	0.00912131
																																			0.00640624	0.00720629	0.00460028	0.0077819	0.00539303	0.00463088	0.00398064	0.00851855	0.0213659	0.00544815		0.00945603	0.0110172	0.0112376	0.00919753
																																			0.00609066	0.00719074	0.00504392	0.00780733	0.00522118	0.00433398	0.00388023	0.0080603	0.0220342	0.00591316		0.0091149	0.0104956	0.0121863	0.00913962
																																			0.00590159	0.00683426	0.00542582	0.00780222	0.00533491	0.00446325	0.00348855	0.00816985	0.022904	0.00559311		0.0086833	0.0105428	0.0122103	0.00864581
																																			0.00567529	0.00710278	0.00517178	0.00762676	0.00510155	0.00454259	0.00355668	0.0088531	0.0229699	0.00564552		0.00865869	0.0105707	0.0119319	0.00835205
																																			0.00550672	0.00710433	0.00537021	0.00750214	0.004947	0.00463821	0.00366437	0.00920822	0.0234608	0.00499445		0.00844975	0.00992737	0.0116238	0.00879372
																																			0.00547196	0.00702844	0.00550995	0.00760604	0.00462916	0.0043585	0.00408609	0.00954397	0.0232872	0.00541999		0.0086934	0.00964874	0.011015	0.00812952
																																			0.00552481	0.00725324	0.00531908	0.00745765	0.00486001	0.00458679	0.00443337	0.0102464	0.0238974	0.00491101		0.00862199	0.00979864	0.0107944	0.00753358
																																			0.00556355	0.00687406	0.00519803	0.00703015	0.00451916	0.00456683	0.00407494	0.0105029	0.0240896	0.00470045		0.00859434	0.00960247	0.0110209	0.00740477
																																			0.00537134	0.00637484	0.00521391	0.00704355	0.00489156	0.00502167	0.00412668	0.0104261	0.0226038	0.00490385		0.0080249	0.00995153	0.0114255	0.00657203
																																			0.00544291	0.00645682	0.00506566	0.00708519	0.00512206	0.00522966	0.00428133	0.0106035	0.0216855	0.00491748		0.00835934	0.00975331	0.0112654	0.00701147
																																			0.0057407	0.00606006	0.0052036	0.00693363	0.00473803	0.00499502	0.00425713	0.011037	0.0226279	0.00482047		0.00900515	0.00988084	0.0117337	0.00775045
																																			0.00565911	0.00630358	0.0051597	0.00686833	0.00486686	0.00497234	0.00436124	0.0110835	0.0224673	0.00486697		0.00947168	0.00931585	0.0115702	0.00788871
																																			0.00580768	0.00636578	0.00514337	0.00674725	0.00482681	0.0050822	0.00403818	0.0108883	0.0214782	0.00547186		0.008586	0.00846269	0.0114658	0.00812618
																																			0.00582276	0.00658941	0.00521819	0.00690188	0.00452302	0.0052076	0.00414578	0.0113221	0.0220579	0.00473955		0.008421	0.0086494	0.0110306	0.00842726
																																			0.00581309	0.00636945	0.00524539	0.00694474	0.00458617	0.00495446	0.00387963	0.0108213	0.0214935	0.00504779		0.00766928	0.00795989	0.0115258	0.00849354
																																			0.0058794	0.00651156	0.00506172	0.00634691	0.00422335	0.00430122	0.00409401	0.0101746	0.0202955	0.00472627		0.0074569	0.00818934	0.0107018	0.00829214
																																			0.00607417	0.00652878	0.00515147	0.00641741	0.0039793	0.00411173	0.00401459	0.0103414	0.0195814	0.00440296		0.0069739	0.00794671	0.0122462	0.00819115
																																			0.0059344	0.00658603	0.00510175	0.00623475	0.00416186	0.00445982	0.00411385	0.0102247	0.0194416	0.00441097		0.00707816	0.00768449	0.0119302	0.00785641
																																			0.0061891	0.00656539	0.00482605	0.00633001	0.00442644	0.00449845	0.0039173	0.00996185	0.0190242	0.00452846		0.00736208	0.00776541	0.0110757	0.00812466
																																			0.00634816	0.00646326	0.00472978	0.00589341	0.00415845	0.00451991	0.00348224	0.010025	0.0197411	0.00487333		0.00687724	0.00797159	0.010967	0.00718161
																																			0.00648609	0.00666122	0.00490687	0.0057933	0.00370377	0.00468916	0.00382414	0.010009	0.0190415	0.00495538		0.00716052	0.00799119	0.0105283	0.00738062
																																			0.00666209	0.00700083	0.00471762	0.00541796	0.00386481	0.00451217	0.00364806	0.0109969	0.0192609	0.00485221		0.00712721	0.0073355	0.00985131	0.00781333
																																			0.00645944	0.00717406	0.00453082	0.00534212	0.00388117	0.00482771	0.00387939	0.0108996	0.0203214	0.00508116		0.00650678	0.00682389	0.00983383	0.00697256
																																			0.00665293	0.00748988	0.00444868	0.00535016	0.00401676	0.00505893	0.00333132	0.0108827	0.0216086	0.00501464		0.00669791	0.00706535	0.00852342	0.00696628
																																			0.00684567	0.00744371	0.00451743	0.0053031	0.0042347	0.00550911	0.00398224	0.0105543	0.0222929	0.00516405		0.00661654	0.00712368	0.00787014	0.00665848
																																			0.00641371	0.0077375	0.00438842	0.00503057	0.00377926	0.00552544	0.00387656	0.0101075	0.0226521	0.00527916		0.00635322	0.00632641	0.00812166	0.00739249
																																			0.00639785	0.00750967	0.00456013	0.00495619	0.00372765	0.00541166	0.00386517	0.00986162	0.0215383	0.00558215		0.00609058	0.00636516	0.00804135	0.00735186
																																			0.00619199	0.00766331	0.00491152	0.00493314	0.0038788	0.00518142	0.00394428	0.0106582	0.0216565	0.00659031		0.00582726	0.00677072	0.00819797	0.00707692
																																			0.00628582	0.00816124	0.00517166	0.00476868	0.00382612	0.00547759	0.00385629	0.0108616	0.0215848	0.00651809		0.00647062	0.0066445	0.0081467	0.00629335
																																			0.00609704	0.00817583	0.00517628	0.00508107	0.00350933	0.00554416	0.00404662	0.0108612	0.0215556	0.00700665		0.00666293	0.00664196	0.00839593	0.00608582
																																			0.00658946	0.00814728	0.00505793	0.00536763	0.00341472	0.00583839	0.0036618	0.011082	0.0218255	0.00760217		0.0063989	0.00686242	0.00756162	0.00560612
																																			0.00656601	0.00739022	0.00530287	0.00539882	0.00373031	0.00588437	0.00377799	0.0115104	0.0223759	0.00771043		0.00622463	0.00624336	0.00820082	0.00539403
																																			0.00698089	0.00691455	0.00527334	0.00581953	0.00375842	0.00594608	0.00326597	0.0122916	0.0218561	0.00808231		0.00709288	0.00615749	0.00850956	0.00467745
																																			0.00724565	0.00678391	0.00513803	0.00579482	0.0037669	0.00556037	0.00358628	0.0118833	0.0217171	0.00837956		0.00809591	0.00588413	0.00800463	0.0048668
																																			0.00682806	0.0068184	0.00498697	0.00565539	0.00363251	0.00540822	0.00368073	0.0119013	0.0208342	0.00811148		0.00746959	0.00550967	0.00846113	0.00468719
																																			0.00661389	0.00660641	0.00480598	0.00548962	0.00357449	0.00570057	0.00371805	0.0120443	0.0216241	0.0086282		0.0075209	0.00576777	0.00786328	0.00460662
																																			0.00626845	0.00629385	0.00475834	0.00540946	0.0032142	0.00574641	0.00421868	0.0119793	0.0226157	0.00888036		0.00811929	0.00565864	0.00759612	0.00408931
																																			0.00684952	0.00630445	0.00498221	0.00501493	0.00352496	0.00580797	0.00419868	0.0122185	0.0225385	0.00850722		0.00785203	0.005692	0.00747844	0.00373907
																																			0.00653959	0.00622942	0.00534288	0.00492793	0.00371008	0.00581502	0.00405212	0.0118422	0.0225199	0.00831612		0.00744921	0.0054817	0.00751353	0.00328796
																																			0.00607593	0.00645796	0.00544451	0.00450702	0.00369192	0.00562558	0.00410609	0.011614	0.0218357	0.00857058		0.00786367	0.00623136	0.00721682	0.00354142
																																			0.00595554	0.00656323	0.00534857	0.00403279	0.00403933	0.00548387	0.00440313	0.0115489	0.0224237	0.00793263		0.00804771	0.00622281	0.0078806	0.00392859
																																			0.00549318	0.00632407	0.00566249	0.00386579	0.00385602	0.00509344	0.00429246	0.0114417	0.0236192	0.00767067		0.00764245	0.00578499	0.00742986	0.0037438
																																			0.00529185	0.00624663	0.00609554	0.0037766	0.00348506	0.00483447	0.00454754	0.011577	0.0238339	0.00777708		0.00814515	0.00609974	0.00643677	0.00359187
																																			0.00518436	0.00657246	0.00605851	0.00335286	0.00343915	0.00459311	0.00461919	0.011836	0.023776	0.00761801		0.00828374	0.00639473	0.00520171	0.00380867
																																			0.0052461	0.00666103	0.00575135	0.00373989	0.00362039	0.00491042	0.00407875	0.0117254	0.0231372	0.0075405		0.0084252	0.00642374	0.00541126	0.00389043
																																			0.00523304	0.00642203	0.0057443	0.00339807	0.0038214	0.00513054	0.00452023	0.0119022	0.0233062	0.00716201		0.00924376	0.00647168	0.00516798	0.0037712
																																			0.00531333	0.00634303	0.00564631	0.00294701	0.00416172	0.005201	0.0046838	0.0113371	0.022523	0.00703541		0.00947485	0.00678606	0.00594894	0.00432212
																																			0.00535159	0.00643005	0.00563528	0.0027095	0.00427939	0.00519993	0.00490236	0.0113671	0.0232186	0.00638927		0.00947796	0.00648629	0.00642838	0.00453698
																																			0.00556535	0.0065351	0.00545993	0.0022522	0.00445929	0.00496995	0.00436103	0.0118524	0.0230447	0.00611505		0.00957081	0.00583613	0.00636365	0.00485312
																																			0.00543789	0.00659596	0.00532655	0.00204615	0.00410479	0.00525294	0.00374581	0.0120272	0.0244229	0.00613983		0.00943368	0.00631314	0.00638845	0.005504
																																			0.00585506	0.00585025	0.00543521	0.00248389	0.00403345	0.0053673	0.00355432	0.0116257	0.0244869	0.00638626		0.00866474	0.00601008	0.00647602	0.0056182
																																			0.00562883	0.00522418	0.0051472	0.00241489	0.00404226	0.00548142	0.00356637	0.0116927	0.0251288	0.0065207		0.00871118	0.00587215	0.00577937	0.00566375
																																			0.00564944	0.00508679	0.00542295	0.00270993	0.00388892	0.0053817	0.00380508	0.0116994	0.0253385	0.00702187		0.00784802	0.00612298	0.00574261	0.00496597
																																			0.00578367	0.00534784	0.00586569	0.00241811	0.00381785	0.00548156	0.00398561	0.0112718	0.0260173	0.0065658		0.007937	0.00694591	0.00570528	0.00460498
																																			0.00576022	0.00524794	0.00524107	0.00231806	0.00409695	0.00525985	0.00409145	0.0114045	0.0267139	0.0066182		0.00739	0.00662074	0.00623996	0.0049167
																																			0.00592564	0.00552803	0.00512092	0.00238621	0.00389888	0.00527186	0.00400824	0.0107947	0.02627	0.00719359		0.00756922	0.00674569	0.00550917	0.00478787
																																			0.00571297	0.00560666	0.0049851	0.0025389	0.00367921	0.0047558	0.00381645	0.0107011	0.0267344	0.0068335		0.0078391	0.00636059	0.00562025	0.00496285
																																			0.00561003	0.0054197	0.00513502	0.00246904	0.00341907	0.0049336	0.00423879	0.0102082	0.0267209	0.00643379		0.00851814	0.00675273	0.0044991	0.00479978
																																			0.00539782	0.00519857	0.0050708	0.00242031	0.00366882	0.00518969	0.00432548	0.0103565	0.0273226	0.00603982		0.00815215	0.00681635	0.00433811	0.00470446
																																			0.00512576	0.00511258	0.00494381	0.00231352	0.00340615	0.00548255	0.00516815	0.0108952	0.027217	0.00583223		0.00783123	0.00685677	0.0049026	0.00484724
																																			0.00559762	0.0058545	0.004651	0.00260306	0.00357476	0.00575626	0.00506234	0.0110458	0.028716	0.00595625		0.00864544	0.00597401	0.00549595	0.00555724
																																			0.00564791	0.00532143	0.00441866	0.00249949	0.00365764	0.00586297	0.00483269	0.011381	0.0288109	0.00604234		0.00809578	0.00636396	0.00572513	0.0048515
																																			0.00567963	0.00481168	0.00421207	0.0021408	0.00375876	0.00573706	0.00467589	0.0117562	0.0283615	0.00556614		0.0080002	0.00707944	0.00607629	0.00472049
																																			0.00525193	0.00510795	0.00405401	0.00189484	0.00375858	0.00582719	0.00495794	0.0113059	0.0284689	0.00535125		0.00854086	0.00742599	0.00603557	0.00502676
																																			0.00529768	0.00445389	0.0046997	0.0018164	0.00371761	0.00639651	0.00538832	0.0110228	0.0283811	0.00569488		0.00830766	0.00748429	0.00701747	0.00533136
																																			0.00520793	0.00481026	0.0045855	0.00173417	0.00369515	0.00635357	0.00468996	0.0104653	0.0287149	0.00555089		0.00834562	0.00702753	0.00830136	0.00533078
																																			0.0053478	0.00551217	0.00457691	0.00115055	0.00352844	0.00635748	0.00462322	0.0104645	0.03005	0.00574928		0.0090201	0.00669365	0.0083813	0.00486067
																																			0.00575277	0.00600456	0.00430625	0.00140312	0.00403962	0.00622661	0.00462636	0.0106255	0.0303593	0.0056479		0.00937614	0.00671131	0.00788302	0.00485948
																																			0.00587517	0.00615743	0.00388376	0.00196573	0.00420205	0.00619933	0.00488773	0.0102327	0.0307721	0.00587905		0.0104156	0.0061727	0.00838175	0.00499367
																																			0.0058021	0.00602741	0.00396225	0.00227633	0.00399038	0.0063991	0.00472385	0.0100869	0.030531	0.00588026		0.00963601	0.00618814	0.00879125	0.00546008
																																			0.00586484	0.00587337	0.00395141	0.00224808	0.00449769	0.00652033	0.00504108	0.0104777	0.0296841	0.00667243		0.00912956	0.00581328	0.00874733	0.00518811
																																			0.0059447	0.00618988	0.00384965	0.00185593	0.00438906	0.00653698	0.00519189	0.0100847	0.0295454	0.00678403		0.00971247	0.0055609	0.00915233	0.00548783
																																			0.00581521	0.00617777	0.00369646	0.00140838	0.00481114	0.0065862	0.00589589	0.00989364	0.0283963	0.006489		0.00974742	0.0061703	0.00877544	0.00551614
																																			0.00558886	0.00600474	0.00371061	0.00162866	0.00468043	0.0065401	0.00617252	0.00970709	0.0286789	0.00693475		0.00910305	0.00577258	0.00782139	0.00523724
																																			0.00577755	0.00629557	0.00407552	0.0017903	0.0045658	0.00655145	0.00698597	0.00952414	0.028082	0.00660346		0.00832092	0.00650514	0.00774151	0.0049937
																																			0.00583393	0.00587594	0.00396686	0.00161899	0.00455527	0.00661457	0.00650472	0.00946037	0.0287344	0.00649282		0.00862875	0.00694976	0.0071791	0.00481742
																																			0.00548967	0.00561812	0.00390296	0.0010785	0.00439872	0.00621466	0.00666952	0.00896036	0.0282195	0.00641462		0.00893754	0.00669344	0.00776341	0.00463958
																																			0.00538944	0.00584507	0.00382505	0.00121408	0.00428201	0.00626028	0.00672365	0.00882867	0.0281028	0.00644662		0.00824725	0.00649866	0.00780286	0.00473192
																																			0.00502498	0.00609156	0.00383574	0.00106064	0.00437031	0.00616816	0.00657334	0.00851406	0.0270264	0.00674992		0.00814225	0.0064067	0.00765987	0.00557004
																																			0.00509528	0.0059087	0.00372395	0.00152945	0.0043348	0.00592789	0.00668159	0.00836177	0.0267002	0.00712185		0.00858524	0.00553134	0.00739835	0.00525443
																																			0.00522019	0.00586824	0.00347428	0.00137611	0.00413183	0.00617101	0.00710969	0.00870706	0.0257216	0.00734733		0.00830201	0.00478085	0.00765061	0.00517677
																																			0.00509911	0.00566724	0.00343371	0.00147381	0.00428182	0.00639405	0.00753524	0.00876143	0.0256575	0.00689389		0.00883642	0.00435708	0.0075699	0.00516645
																																			0.00474944	0.005321	0.00350571	0.00179972	0.00426555	0.00608446	0.00732142	0.0087769	0.0248814	0.006738		0.00936854	0.00434542	0.0080306	0.00542571
																																			0.00487562	0.00473385	0.00348186	0.00105966	0.00426658	0.00620866	0.00718193	0.00851937	0.0254716	0.00661954		0.00862565	0.00478558	0.00821573	0.0059898
																																			0.00444879	0.00479486	0.00365589	0.00143861	0.00422908	0.00660989	0.0071731	0.00867613	0.0243338	0.00642453		0.0097083	0.00462726	0.0098868	0.0060104
																																			0.00464678	0.0047557	0.00364582	0.00133805	0.00387876	0.00668275	0.00675417	0.00849831	0.0255913	0.00664123		0.0094223	0.00399299	0.00898133	0.00596214
																																			0.00459945	0.00463048	0.00337556	0.00146123	0.003712	0.00673302	0.00725133	0.00807243	0.0249177	0.00674524		0.00858678	0.00410091	0.0087715	0.00638961
																																			0.00460535	0.00469199	0.00332972	0.00192266	0.00356403	0.0064829	0.00744605	0.00812465	0.024675	0.00673211		0.0082083	0.00406506	0.00835275	0.00640839
																																			0.00449528	0.00503507	0.003576	0.00173948	0.00337322	0.00646572	0.0079408	0.00856634	0.0246093	0.00698675		0.00750746	0.00483371	0.00863117	0.00632472
																																			0.00435127	0.00466652	0.00344181	0.0019167	0.00309954	0.00646461	0.00809957	0.00849041	0.0239332	0.00678702		0.0074005	0.00516514	0.00887538	0.00607162
																																			0.00416346	0.00470473	0.00385336	0.00206709	0.00284465	0.00656216	0.00767697	0.0086815	0.0246774	0.00629081		0.00815882	0.00494196	0.00936212	0.00564741
																																			0.00433724	0.00520914	0.004221	0.00221398	0.00304337	0.00687259	0.0078343	0.00819149	0.0253984	0.00635576		0.0088269	0.00531459	0.0086054	0.00484975
																																			0.0041481	0.00506332	0.00458707	0.00222071	0.0030774	0.00665227	0.00768751	0.00805306	0.0253801	0.00705499		0.00894731	0.00484093	0.0089092	0.00476424
																																			0.00407428	0.00528053	0.00479782	0.00233764	0.00294606	0.00693173	0.00808575	0.00799512	0.0263364	0.00700009		0.00952034	0.00465715	0.00927286	0.0058642
																																			0.00428602	0.00521284	0.00499225	0.00270938	0.00279017	0.00697808	0.00824032	0.00853962	0.0266326	0.00743815		0.00982103	0.00426608	0.00927106	0.00587713
																																			0.00418805	0.00514627	0.00492615	0.00246248	0.00304752	0.00690699	0.00882484	0.00788094	0.0266737	0.00794663		0.0100733	0.0051543	0.00942233	0.00548264
																																			0.0043582	0.00515524	0.00495106	0.00240542	0.00324244	0.00698421	0.00916426	0.00765312	0.0280324	0.00803928		0.0104195	0.00544276	0.00996568	0.00586656
																																			0.0043922	0.00514966	0.00475998	0.00235267	0.00380587	0.0072251	0.008792	0.00792159	0.0277353	0.00828253		0.0107657	0.00500798	0.00984013	0.00587762
																																			0.00446509	0.00540433	0.00502774	0.00268745	0.00374995	0.00738773	0.00869878	0.00804797	0.0282034	0.00848142		0.010335	0.00467661	0.0098974	0.00602279
																																			0.00430771	0.00500866	0.00508217	0.00235106	0.00352881	0.00764275	0.00873448	0.00802733	0.0278074	0.00834725		0.0103583	0.00469574	0.00992234	0.00562401
																																			0.00409315	0.00511978	0.0049942	0.00229049	0.0038218	0.00778147	0.00869607	0.00750594	0.0273628	0.00825111		0.00983158	0.00498119	0.0095858	0.00485351
																																			0.00460152	0.00500417	0.00481273	0.00287868	0.00380826	0.0073482	0.00888124	0.00766883	0.0258536	0.00751242		0.00939947	0.005347	0.00900433	0.00554184
																																			0.00447858	0.00519684	0.00457332	0.00262274	0.00405886	0.00758374	0.00891067	0.00749561	0.0253097	0.00715119		0.0104286	0.00526114	0.00911962	0.00592069
																																			0.00513926	0.00573529	0.00426985	0.00256176	0.00393769	0.00748503	0.00912887	0.00713472	0.0243065	0.00772515		0.0105422	0.00509026	0.00865796	0.0061663
																																			0.00512722	0.00539978	0.00482253	0.00260861	0.00408284	0.00748558	0.00904841	0.00723891	0.024705	0.00788611		0.0103368	0.00487727	0.00782999	0.00549239
																																			0.00507832	0.00560945	0.00489992	0.00304793	0.00451702	0.00762003	0.00889512	0.00673332	0.023593	0.00864959		0.0106778	0.00497328	0.00712308	0.0051231
																																			0.00495551	0.00575961	0.00470043	0.00309754	0.00490767	0.00751867	0.00870688	0.00643689	0.0246936	0.00839753		0.0105137	0.00552197	0.00672149	0.0051601
																																			0.00521127	0.00554223	0.00417542	0.00348296	0.00476015	0.00751981	0.00862966	0.00624619	0.0247294	0.00839669		0.0103515	0.00590488	0.00635021	0.00513063
																																			0.0045291	0.00570793	0.00463249	0.00400636	0.00516838	0.0072984	0.00863499	0.0056582	0.0241806	0.00862696		0.00954569	0.00533756	0.00691716	0.00557574
																																			0.00464756	0.00562669	0.00461285	0.00424516	0.00493693	0.00702744	0.00845937	0.00583359	0.0249812	0.00772732		0.00924779	0.00596939	0.00654284	0.00561266
																																			0.00451811	0.00526129	0.00453181	0.00420011	0.00480879	0.00698934	0.00865302	0.00524661	0.0258024	0.00761858		0.00963245	0.00575196	0.00604754	0.00619023
																																			0.00444823	0.00532618	0.00431281	0.00440995	0.00558852	0.00678075	0.00866182	0.00542444	0.0258458	0.00766122		0.0099265	0.00580305	0.00530656	0.00632724
																																			0.00481493	0.00539336	0.00432302	0.00419672	0.00550076	0.00694137	0.00848186	0.0055376	0.0256255	0.00781345		0.00980833	0.00608175	0.00566001	0.00612237
																																			0.00474483	0.00502713	0.00443851	0.00375499	0.00561381	0.0065987	0.0090865	0.00571482	0.0258863	0.00705956		0.00968635	0.00602937	0.00567945	0.00584728
																																			0.00484505	0.00445716	0.0041223	0.00331246	0.0059133	0.0065407	0.00883344	0.00543172	0.026762	0.00747235		0.00928998	0.00616093	0.00615168	0.00672754
																																			0.00522776	0.00429265	0.00417374	0.00337945	0.00577784	0.00668134	0.00866627	0.00535621	0.0267415	0.00743733		0.00971852	0.00577626	0.00683774	0.00692746
																																			0.00501466	0.00415151	0.00437843	0.00395153	0.00589105	0.00728479	0.00882369	0.00554831	0.0284307	0.00743707		0.0102398	0.00524519	0.00740159	0.00661556
																																			0.00489518	0.00392264	0.0041535	0.00381844	0.00581378	0.0073218	0.00865907	0.00551145	0.0286155	0.00701681		0.0103027	0.00537449	0.00729546	0.00746196
																																			0.00491237	0.0039196	0.00417093	0.00393589	0.005717	0.00767637	0.00909293	0.00543315	0.028878	0.00720344		0.0103191	0.00575284	0.0071565	0.00752413
																																			0.0047	0.00379493	0.00435711	0.00359968	0.00557924	0.00724022	0.00924049	0.00558043	0.0294197	0.00750254		0.0105144	0.00569539	0.00796203	0.00718069
																																			0.00469715	0.00331887	0.00468141	0.00399505	0.00591448	0.00702159	0.00957581	0.00581211	0.0286118	0.00685716		0.0103451	0.00625711	0.00742672	0.00781968
																																			0.00476874	0.00313098	0.0043746	0.00379775	0.00657869	0.00680304	0.00899367	0.00556422	0.0296081	0.00704308		0.00971647	0.00675838	0.0067702	0.00828994
																																			0.00468662	0.00241016	0.00427776	0.00362935	0.00643759	0.00685067	0.00933053	0.00440357	0.0285953	0.0069619		0.00950146	0.0068218	0.00605131	0.00841868
																																			0.00486972	0.00283367	0.00405927	0.00351287	0.0066896	0.00691649	0.00884071	0.00459435	0.0285258	0.00707037		0.00969774	0.00661668	0.00591074	0.00864947
																																			0.00484378	0.00286904	0.00421116	0.00393755	0.00693901	0.00689498	0.00922772	0.00463718	0.0277897	0.00744462		0.0102589	0.00618299	0.00601036	0.00823247
																																			0.00450841	0.00273699	0.0041777	0.00387804	0.00702256	0.00647477	0.00914983	0.00521735	0.0280262	0.00709022		0.00921848	0.0056837	0.00471187	0.00774345
																																			0.00468647	0.00285192	0.00395568	0.00441136	0.00697583	0.00660171	0.00938728	0.00529822	0.0275419	0.00711851		0.00849441	0.00619907	0.00529623	0.00841441
																																			0.00490724	0.00279968	0.00371797	0.00420872	0.00736571	0.00684701	0.00919247	0.00508323	0.0271089	0.00657898		0.00887016	0.00619757	0.00646254	0.00802939
																																			0.00524084	0.00262561	0.00349463	0.00437165	0.00727531	0.00698881	0.00910915	0.00447521	0.0271988	0.00619446		0.00906439	0.00615439	0.00613407	0.00808488
																																			0.00507281	0.00187959	0.00343999	0.00490111	0.00730875	0.00682916	0.00911764	0.00472202	0.0255234	0.00633332		0.00976071	0.00549052	0.00565532	0.0083784
																																			0.0050573	0.00149988	0.00333848	0.00483877	0.00738316	0.00651681	0.00899649	0.00482135	0.0252037	0.00583134		0.00884909	0.00583963	0.00541691	0.00829537
																																			0.00499055	0.00154893	0.00334222	0.00469221	0.00720584	0.00630347	0.00892493	0.00525293	0.024703	0.00505845		0.00908915	0.00600173	0.00527096	0.00810754
																																			0.00497143	0.00241235	0.00302282	0.00408269	0.00724176	0.00627254	0.00883954	0.00531106	0.0244394	0.00580127		0.00873133	0.00680836	0.00640434	0.00873842
																																			0.00459278	0.00290655	0.00319473	0.00395918	0.00723204	0.00661164	0.00888159	0.00455825	0.0247465	0.00525402		0.00887798	0.00756991	0.00640934	0.00875653
																																			0.00417507	0.0026849	0.00356718	0.00368981	0.00713914	0.00699581	0.00840021	0.00440348	0.0251369	0.00497226		0.00823934	0.00804223	0.00555726	0.0084011
																																			0.00440604	0.00259174	0.00369069	0.00344432	0.00702422	0.00701249	0.00821501	0.00426815	0.0252757	0.00544123		0.00787747	0.00876262	0.00595638	0.00848458
																																			0.00461479	0.00228572	0.00359706	0.00342768	0.00713409	0.00657496	0.007838	0.00413527	0.0248972	0.00504193		0.00815738	0.00817588	0.00568433	0.00795044
																																			0.00470757	0.00247336	0.00357844	0.00324203	0.00701598	0.00606866	0.00746461	0.00418624	0.0239018	0.00494134		0.00756475	0.00850155	0.00510521	0.00782764
																																			0.00411248	0.00216925	0.00366856	0.00327405	0.00706611	0.00591568	0.00761369	0.00425636	0.0237112	0.00480605		0.00720239	0.00836585	0.00599118	0.00780646
																																			0.00418377	0.0027042	0.00348056	0.0035367	0.00709116	0.00597633	0.00727236	0.00396498	0.0230916	0.00501049		0.00734384	0.00858462	0.00687859	0.00819475
																																			0.00500483	0.00262393	0.00335094	0.00411106	0.00680201	0.00629014	0.00757216	0.00351094	0.0220435	0.00437755		0.00780652	0.00890815	0.00696806	0.00834064
																																			0.00478801	0.00293182	0.00338961	0.00397392	0.00678451	0.00645002	0.00709977	0.00364408	0.0227437	0.00465511		0.00868054	0.00877209	0.00702841	0.00838424
																																			0.00499201	0.00356524	0.00318309	0.00355348	0.00688956	0.00689396	0.00690711	0.0034606	0.0221363	0.00482397		0.00840567	0.00850888	0.00702465	0.00795256
																																			0.00523289	0.00366385	0.00317637	0.00372637	0.00715689	0.00689843	0.0071663	0.00348453	0.021833	0.00472376		0.00721184	0.00841342	0.00711353	0.00782392
																																			0.00553168	0.00374434	0.00332116	0.00386821	0.00727757	0.00708956	0.00721702	0.00298456	0.0211455	0.00530345		0.00744299	0.00937796	0.00723108	0.00711504
																																			0.00571467	0.00358009	0.00334251	0.00324597	0.0072343	0.00716267	0.00754573	0.00311132	0.0206845	0.00508947		0.00772027	0.00975804	0.00795827	0.00842141
																																			0.00556909	0.0035734	0.00331571	0.00327146	0.00710647	0.00647586	0.0071618	0.00328163	0.0209264	0.00494681		0.0078586	0.00942942	0.00825664	0.00914554
																																			0.0056549	0.0033392	0.00328799	0.00341237	0.00699628	0.00632751	0.0074001	0.00392671	0.0201873	0.00544507		0.00831602	0.00922517	0.008527	0.00897886
																																			0.00596822	0.00333747	0.00373759	0.0038015	0.00642616	0.00640946	0.00729665	0.00423916	0.0196554	0.00575155		0.00808325	0.00929081	0.00846029	0.00939597
																																			0.00578495	0.00310635	0.00367605	0.00407805	0.00627576	0.00642428	0.00767944	0.00396953	0.0191826	0.00567757		0.00895277	0.00943734	0.00808635	0.00823688
																																			0.00561776	0.00299459	0.00385929	0.00429869	0.00647533	0.00598589	0.00766352	0.00344279	0.0182177	0.00552953		0.00821322	0.00948342	0.00829249	0.0080699
																																			0.00550822	0.00302227	0.00388768	0.00418189	0.00648467	0.00613457	0.00759076	0.00381404	0.0181182	0.00511315		0.00788733	0.00969198	0.00800828	0.00865573
																																			0.00566499	0.00360664	0.00429935	0.00371416	0.0068487	0.00584263	0.0073669	0.00361662	0.0177103	0.00458111		0.00779274	0.00960895	0.00870207	0.0086585
																																			0.0056887	0.0034962	0.00387766	0.00359216	0.00708746	0.00571912	0.00737575	0.00341974	0.0176572	0.00412098		0.00778878	0.00971438	0.00823398	0.00865819
																																			0.0055389	0.00342409	0.00353424	0.00363697	0.00686593	0.00556372	0.00692595	0.00433091	0.0168216	0.00359114		0.00828894	0.0092342	0.00751971	0.00937572
																																			0.00600126	0.0029592	0.0038937	0.00387889	0.00658555	0.00587233	0.00679677	0.00430488	0.01572	0.00377597		0.00883474	0.00935744	0.00781577	0.0093758
																																			0.00609644	0.00284402	0.00362236	0.00389328	0.00648437	0.0056086	0.00681373	0.00460729	0.016026	0.00369679		0.00864473	0.00933389	0.00710079	0.00954496
																																			0.00632513	0.00287232	0.00344328	0.00359388	0.00675909	0.0060196	0.00677515	0.00434733	0.0152527	0.00399141		0.00785536	0.00930828	0.00659944	0.00981381
																																			0.00651187	0.00318487	0.00332495	0.0034365	0.00701296	0.0059764	0.00594557	0.00504327	0.0155368	0.00481841		0.00789567	0.00961683	0.00627926	0.00864655
																																			0.00633408	0.00271775	0.00343659	0.00381537	0.00697397	0.00626743	0.0057752	0.00501057	0.0150588	0.00404576		0.00733427	0.00930019	0.00626347	0.00891647
																																			0.00621088	0.00257565	0.00356103	0.00384798	0.00705721	0.0061893	0.0058135	0.00495861	0.013878	0.00396175		0.00769335	0.00885563	0.00600609	0.00853556
																																			0.00565197	0.00239672	0.00368542	0.00354426	0.0068922	0.00602319	0.00641171	0.00482209	0.0136257	0.00376029		0.00754469	0.00870326	0.00660243	0.00856518
																																			0.00566673	0.00278626	0.00385622	0.00369365	0.00684853	0.00588795	0.00644522	0.00481209	0.0128832	0.00359599		0.00822574	0.00851038	0.00664626	0.00735936
																																			0.0053521	0.00301344	0.0041	0.00418097	0.00684443	0.00561436	0.00668611	0.00437977	0.0133898	0.00403808		0.00770695	0.00910711	0.0071799	0.00687234
																																			0.00553378	0.00272595	0.00403553	0.00406839	0.00684072	0.00530853	0.0065051	0.00473908	0.0135388	0.00436665		0.00741927	0.00895133	0.00673225	0.00628239
																																			0.00556307	0.00282488	0.00369361	0.00412788	0.00677382	0.00497019	0.00651417	0.00482801	0.0136932	0.00389304		0.0068531	0.00929574	0.00735714	0.0062048
																																			0.0054722	0.00266059	0.00375146	0.0047271	0.00672582	0.00466196	0.00682263	0.00524492	0.0148768	0.00391182		0.00702533	0.0096156	0.00822649	0.00639797
																																			0.0052491	0.0021895	0.00376209	0.00503867	0.00667605	0.00435066	0.00660334	0.00528699	0.0138577	0.0037854		0.00728647	0.0101678	0.00863517	0.00560009
																																			0.00500786	0.00216463	0.00401629	0.00492223	0.00612731	0.00440889	0.00656948	0.00555856	0.0137998	0.00365623		0.00736494	0.00984127	0.00818803	0.00527997
																																			0.00461126	0.00228648	0.00439411	0.00486671	0.00597513	0.00394575	0.00624996	0.00565968	0.0133048	0.0034483		0.00716701	0.0101626	0.00877946	0.00554315
																																			0.00473137	0.00232374	0.00460244	0.00443652	0.00638275	0.00397045	0.00686011	0.00607806	0.0131193	0.00399885		0.00733818	0.0103578	0.00838874	0.00560027
																																			0.0045254	0.00241889	0.00464053	0.00448782	0.00635426	0.00306545	0.00690089	0.00527833	0.013578	0.00394693		0.0077339	0.0105739	0.008887	0.00575767
																																			0.00427876	0.00187992	0.00442886	0.00476575	0.00625852	0.00329095	0.00654154	0.00533616	0.0130574	0.00384504		0.00753561	0.010245	0.0089868	0.00608416
																																			0.00420473	0.00187215	0.00470926	0.00464232	0.00618385	0.0026841	0.00650414	0.00547516	0.0129977	0.00397524		0.00770467	0.00912412	0.00835114	0.00620738
																																			0.00434162	0.00171906	0.00458517	0.00451834	0.00585491	0.0020294	0.006083	0.00559731	0.0135321	0.00421709		0.0074579	0.00812473	0.00835758	0.00591676
																																			0.00443987	0.00138038	0.0042609	0.0048209	0.0058577	0.00211255	0.00613796	0.00527991	0.013756	0.00350511		0.00817664	0.00771146	0.00860431	0.00538566
																																			0.00459601	0.00159448	0.00430578	0.00460807	0.00565218	0.001909	0.00628542	0.00535911	0.0122358	0.00386322		0.00861961	0.00704653	0.00839406	0.00553959
																																			0.0047281	0.00182993	0.00436527	0.00513318	0.00573769	0.00206021	0.00608954	0.00589582	0.0119221	0.00394814		0.00901703	0.00727805	0.00827392	0.00620422
																																			0.00505326	0.00136218	0.00436322	0.00480529	0.0060744	0.00180378	0.00576004	0.00653738	0.0124331	0.0039548		0.00908752	0.0064853	0.00864334	0.00587402
																																			0.00522291	0.00124586	0.00440535	0.00498269	0.00609638	0.00186376	0.00579025	0.00650495	0.0128882	0.00362712		0.0093447	0.00648214	0.00754001	0.00626627
																																			0.00519899	0.00178603	0.00463295	0.00476751	0.00592759	0.00226344	0.00581978	0.0067027	0.0130277	0.00344667		0.00895281	0.00673286	0.00653016	0.00569574
																																			0.00540622	0.00241042	0.00449993	0.00457123	0.006007	0.00188624	0.00511211	0.00663153	0.0139724	0.00315346		0.00883949	0.00597907	0.00671423	0.00584394
																																			0.00553506	0.0026826	0.004738	0.00466176	0.00573435	0.00206571	0.0046296	0.00647149	0.0135258	0.00323483		0.00904954	0.00564002	0.00705361	0.00592306
																																			0.0058757	0.00307473	0.00410867	0.00490071	0.00577431	0.00230815	0.00491612	0.00658762	0.0139014	0.00293215		0.00925621	0.00567517	0.0071741	0.00548671
																																			0.00559799	0.00363345	0.00400447	0.00498888	0.00564261	0.00211306	0.00503116	0.00642238	0.0131167	0.0031282		0.0105738	0.00560751	0.00686456	0.00594272
																																			0.00597601	0.00367685	0.00380719	0.00473615	0.00494476	0.00210089	0.00503262	0.00571192	0.0142349	0.00324538		0.0104111	0.00514502	0.00683046	0.00612169
																																			0.00571379	0.00351301	0.00388823	0.00502298	0.00464046	0.00193709	0.00520176	0.00558587	0.0135917	0.00309569		0.00964539	0.0051391	0.00651954	0.00610026
																																			0.00547117	0.00365468	0.00427867	0.00496547	0.00452508	0.00181775	0.00499919	0.0058589	0.0144876	0.00344387		0.00920288	0.00550626	0.00734643	0.00531708
																																			0.00569198	0.00309573	0.00441607	0.00471009	0.00459745	0.00213704	0.00465611	0.00579997	0.0151526	0.00367141		0.00964009	0.00570569	0.00718936	0.00504549
																																			0.00581289	0.0030963	0.00441672	0.00442244	0.00454139	0.00221962	0.00450699	0.00514862	0.0151953	0.00363704		0.0102143	0.00527623	0.00678359	0.00470961
																																			0.00527595	0.00329811	0.00421263	0.00427574	0.00484228	0.00208022	0.00385881	0.00491481	0.01531	0.00363385		0.0109291	0.00534806	0.00652937	0.00570938
																																			0.00531685	0.00321251	0.00405482	0.00387108	0.00522573	0.0023143	0.00396479	0.00476539	0.0148106	0.00367081		0.0112691	0.0050873	0.00689301	0.0052305
																																			0.00522395	0.00275513	0.00377326	0.00386481	0.00508592	0.00240994	0.00339011	0.00514031	0.0145723	0.00332544		0.0110062	0.00490693	0.00688381	0.0044097
																																			0.00569192	0.00293645	0.00347411	0.0035126	0.00492388	0.00258836	0.00326446	0.00490448	0.0140138	0.00313376		0.0104664	0.00520786	0.00632188	0.00427498
																																			0.005675	0.00295124	0.00326469	0.00358975	0.00476005	0.00214061	0.00289849	0.00498383	0.0121213	0.00304898		0.0104362	0.00490181	0.00603405	0.00458566
																																			0.00550417	0.00279704	0.00321006	0.00341133	0.00476062	0.00199715	0.0021284	0.00416043	0.0110029	0.00262628		0.0104516	0.00522066	0.00636114	0.00382853
																																			0.00540405	0.0026229	0.00354335	0.00348694	0.00470172	0.00178349	0.00180039	0.00419169	0.0100109	0.0023144		0.0104665	0.00526831	0.0061985	0.0042432
																																			0.00532673	0.00325384	0.00350116	0.00326891	0.00468385	0.00121131	0.00163911	0.00409527	0.00954411	0.0021507		0.0101549	0.00527232	0.00630905	0.00351747
																																			0.00544047	0.00337059	0.00364282	0.00268094	0.00451813	0.000943561	0.00160313	0.00357862	0.0103079	0.00225726		0.0104452	0.0054422	0.00703722	0.00375552
																																			0.0057112	0.00342251	0.0035061	0.00286574	0.00462146	0.000560648	0.00185404	0.0032326	0.00965058	0.00285644		0.010506	0.00506791	0.00683737	0.0038522
																																			0.00564741	0.00349063	0.00336834	0.00241654	0.0049976	0	0.00195099	0.00341213	0.00953263	0.00261264		0.0107947	0.00519526	0.00722348	0.00371148
																																			0.00587566	0.00312379	0.00385022	0.00274037	0.00484827	0.000120027	0.00166569	0.00352033	0.0097542	0.00236945		0.0111314	0.00573947	0.00671654	0.00412083
																																			0.00599059	0.0029808	0.00401666	0.00252309	0.0044042	0.000622258	0.00143825	0.003105	0.0105953	0.00231078		0.0115589	0.00569679	0.00642483	0.00428947
																																			0.00623542	0.00265567	0.00393538	0.00276035	0.00408433	0.000551644	0.0015656	0.00333846	0.0100642	0.00237152		0.0108259	0.0054659	0.0068405	0.00472792
																																			0.00605855	0.00231175	0.0041792	0.00293906	0.00426804	0.000835437	0.00144755	0.00356905	0.00984029	0.00216416		0.0109719	0.00479374	0.00701033	0.00516847
																																			0.00635927	0.00225359	0.00377058	0.0028255	0.00426156	0.00127237	0.00159446	0.00311325	0.00887464	0.00210854		0.0109331	0.00512587	0.00686692	0.00505577
																																			0.00636849	0.00206989	0.00382708	0.0029718	0.00372918	0.00106252	0.00160857	0.00342744	0.00939688	0.00171111		0.0112173	0.0045343	0.00641807	0.00497781
																																			0.00624305	0.00211598	0.00378612	0.00286042	0.00389093	0.000967704	0.00133782	0.00340595	0.00915355	0.000999064		0.0108992	0.00467479	0.00677287	0.00593433
																																			0.00580503	0.0023038	0.00428669	0.00231676	0.003245	0.00104633	0.00125736	0.00368376	0.00937447	0.00166224		0.0112761	0.00427202	0.0068778	0.00547318
																																			0.00615768	0.00232381	0.00420102	0.0023182	0.0031079	0.00101504	0.00170122	0.00414572	0.00901918	0.00163931		0.0113283	0.00525181	0.00695146	0.00525356
																																			0.00612478	0.00281817	0.00418805	0.00254498	0.00343166	0.00113722	0.00161418	0.00437632	0.0085176	0.00257076		0.0112405	0.00493061	0.00631346	0.0050018
																																			0.006188	0.00320719	0.0040803	0.00294037	0.00327023	0.000918764	0.00211732	0.0043515	0.00829709	0.00266075		0.0110605	0.00467094	0.00678462	0.00478355
																																			0.00598067	0.00333087	0.00420629	0.00293507	0.00279683	0.00108775	0.00179869	0.00437204	0.00842078	0.00232884		0.0106419	0.00401144	0.00620663	0.00435545
																																			0.00567619	0.00299831	0.00420774	0.00330103	0.00246557	0.00126114	0.00143821	0.00455899	0.00777802	0.0021868		0.0103673	0.0037684	0.00559652	0.0042714
																																			0.00533198	0.00330276	0.00405098	0.00334512	0.00251026	0.0015819	0.00110104	0.00459955	0.00773463	0.00303823		0.00985876	0.00386073	0.00535598	0.00398158
																																			0.0048702	0.00393909	0.0043116	0.00373428	0.00228177	0.00129065	0.00108516	0.00478104	0.00704772	0.00281761		0.01056	0.00453932	0.00483687	0.00441494
																																			0.00473842	0.00413838	0.00440199	0.00369621	0.00249341	0.00135739	0.00146356	0.00483668	0.00632334	0.00279092		0.0108405	0.00456877	0.0053966	0.00529728
																																			0.00463798	0.00413221	0.00381899	0.00311077	0.00215753	0.00152478	0.000874597	0.00436147	0.0053007	0.00260734		0.0106553	0.00476479	0.00574155	0.00524615
																																			0.00504445	0.00474445	0.00403212	0.00260662	0.00192162	0.00138189	0.00100611	0.00462628	0.00512576	0.00283951		0.0103306	0.00454101	0.00636354	0.00546951
																																			0.00486857	0.00475506	0.00413402	0.00250452	0.00191942	0.000848177	0.000585978	0.0045299	0.00479602	0.00269412		0.0104209	0.00492383	0.00605664	0.00610574
																																			0.00490595	0.00482786	0.00384482	0.0028874	0.00181158	0.00124289	0.0005406	0.00472931	0.00431028	0.00231745		0.0101405	0.00608476	0.00701562	0.00605336
																																			0.00490506	0.00516447	0.00383878	0.00272477	0.00155605	0.0011608	9.46083e-05	0.00389023	0.00441579	0.00312809		0.0106023	0.00592218	0.00717123	0.00655063
																																			0.00488316	0.00540132	0.00387307	0.00275985	0.00125829	0.00152301	0.000579879	0.00444668	0.00418888	0.00228754		0.0103665	0.0062394	0.00645962	0.00625123
																																			0.00474219	0.00556916	0.00401369	0.00294	0.00131644	0.00173183	0.000479124	0.00497627	0.00439621	0.00205924		0.0102246	0.00647054	0.00624586	0.00636693
																																			0.00456148	0.00505809	0.00434279	0.00323135	0.000975006	0.00148047	0.000695083	0.00483732	0.0054704	0.00202622		0.0103126	0.00667982	0.00577955	0.00682732
																																			0.00451767	0.00483572	0.00406422	0.00309785	0.000842615	0.00142971	0.000702632	0.00501314	0.00598866	0.00126347		0.00947156	0.0066585	0.00627268	0.00677001
																																			0.00470319	0.0048165	0.00406559	0.00307218	0.000645286	0.00142991	0.000384242	0.00434	0.00573426	0.00114004		0.00927892	0.00608995	0.00614574	0.00688291
																																			0.00477189	0.00446686	0.00443799	0.00273241	0.000822201	0.001258	0.000294398	0.00438473	0.00585949	0.0009088		0.00954953	0.0059623	0.00638972	0.00564901
																																			0.00435617	0.00490532	0.00443299	0.00258799	0.000855656	0.000985339	0.000429817	0.00452848	0.00624615	0.0012898		0.00991394	0.00614888	0.00604884	0.00652187
																																			0.00472217	0.00488408	0.00428562	0.00255987	0.00109372	0.00129029	0.000526407	0.00503252	0.00555267	0.00113547		0.00920773	0.00608124	0.00638666	0.00732325
																																			0.00490463	0.00517179	0.00431185	0.00247551	0.00124753	0.00171251	0.00065972	0.00486497	0.00567775	0.00128854		0.00887344	0.00672758	0.00696916	0.00674184
																																			0.00469609	0.00579489	0.00441541	0.00230181	0.0012529	0.00168651	0.000333224	0.00469418	0.00584119	0.00132254		0.00844775	0.00669951	0.00674357	0.00647152
																																			0.00419979	0.00575226	0.00437587	0.00207017	0.00138066	0.00143717	0.000920462	0.00463142	0.00545255	0.00258448		0.00824985	0.00582822	0.00602637	0.00664743
																																			0.00441865	0.00512727	0.00427062	0.00263404	0.00121926	0.00175217	0.00105201	0.00469428	0.0054905	0.0021233		0.0086563	0.00590369	0.00611084	0.00678973
																																			0.00424779	0.00510388	0.00408967	0.00205009	0.00132898	0.00166047	0.000835011	0.0049429	0.00595961	0.00272958		0.00873587	0.00576949	0.0063808	0.00703658
																																			0.00423278	0.00515825	0.00354911	0.0024438	0.00145918	0.00151234	0.000692525	0.00482888	0.00578261	0.0030684		0.00881724	0.00563332	0.00668001	0.00690133
																																			0.00420019	0.00452946	0.00355386	0.00257294	0.00133356	0.00189331	0.000586203	0.00499008	0.00592107	0.00309821		0.00955222	0.00536924	0.00682554	0.00773347
																																			0.00416447	0.00470581	0.00369662	0.00282195	0.00158803	0.00214914	0.000800271	0.0052388	0.00573575	0.00350974		0.00907154	0.0051263	0.00635127	0.00680078
																																			0.00424465	0.00459579	0.00408959	0.0029837	0.00165027	0.00264255	0.000921808	0.00552784	0.00658784	0.00376516		0.00947584	0.00534615	0.00615347	0.00738751
																																			0.00412628	0.00450205	0.00399676	0.00374592	0.00163125	0.00243748	0.000659784	0.00477233	0.00583742	0.00398496		0.00964765	0.00503664	0.00555579	0.00728291
																																			0.0044199	0.00414274	0.00388492	0.00324065	0.00160779	0.00262374	0.00123634	0.00536881	0.00762565	0.00416799		0.00925982	0.00485255	0.00609992	0.00783412
																																			0.00411319	0.004091	0.00419505	0.00285356	0.00202493	0.0022136	0.00122479	0.00562742	0.00897276	0.00480417		0.00928966	0.00439413	0.00571496	0.00738097
																																			0.00414975	0.00391581	0.00411199	0.00303649	0.00233993	0.00219339	0.0013012	0.00555364	0.00824983	0.00413427		0.00913419	0.00458999	0.0060418	0.00713707
																																			0.00412951	0.00355253	0.00418556	0.00301462	0.00252658	0.00225985	0.00128136	0.00549455	0.00884773	0.0030815		0.00921079	0.0046781	0.00705271	0.00678853
																																			0.00418664	0.00360099	0.00381948	0.00316939	0.00281685	0.00269678	0.00126549	0.0061389	0.00894801	0.00306745		0.00951676	0.00472376	0.00722578	0.00713008
																																			0.00393077	0.00329572	0.00356212	0.00306052	0.00291379	0.00262277	0.0011884	0.00652079	0.0100652	0.00247643		0.010104	0.00518992	0.00665272	0.00667438
																																			0.00383046	0.00317785	0.00331927	0.00329456	0.00284201	0.00246148	0.00105147	0.0070154	0.0108664	0.00234555		0.0099893	0.0047479	0.0071305	0.00697972
																																			0.00396112	0.00380844	0.00308979	0.00300796	0.00287449	0.00290719	0.00125658	0.00676635	0.0106377	0.00221093		0.0103888	0.00478827	0.00717494	0.00704221
																																			0.00383955	0.00412102	0.00303256	0.00278219	0.00298908	0.00284376	0.000660684	0.00600445	0.0105504	0.0014974		0.0103661	0.00537915	0.00666447	0.00606531
																																			0.00367763	0.0034791	0.00269495	0.00310191	0.00316148	0.00293174	0.000769862	0.00556056	0.0110953	0.00139967		0.0103911	0.0050606	0.00692744	0.00640099
																																			0.00345599	0.00325017	0.0027762	0.00272604	0.00308627	0.00305355	0.000918132	0.00579625	0.0118583	0.0019561		0.0105559	0.00385564	0.00684776	0.00645956
																																			0.00370279	0.00320695	0.00281016	0.00304624	0.00307412	0.00300049	0.00140561	0.00551151	0.0118	0.00154554		0.010579	0.00400065	0.00713682	0.0058943
																																			0.00395028	0.00385204	0.00276346	0.00284504	0.00329139	0.0030885	0.00233443	0.00499985	0.0109045	0.00167249		0.0109304	0.00427151	0.00683719	0.00571092
																																			0.00413839	0.00347774	0.0028435	0.00315266	0.00308749	0.00320363	0.00262677	0.00511829	0.0113936	0.00199064		0.0115559	0.00401082	0.00765415	0.00604604
																																			0.00413073	0.00312125	0.00301122	0.00314934	0.00271219	0.00308013	0.00190805	0.00585591	0.0113051	0.00277076		0.0119054	0.00415047	0.00818988	0.00613787
																																			0.00445545	0.00290898	0.00291277	0.0030859	0.00281999	0.00266617	0.00204446	0.00562247	0.0114584	0.00305302		0.0122526	0.00401542	0.0089753	0.00675252
																																			0.00446762	0.00325655	0.00336479	0.00354463	0.00259089	0.00307365	0.00177968	0.00587475	0.0124385	0.00337377		0.0111525	0.00466425	0.00960357	0.00608011
																																			0.00425913	0.00344008	0.00354578	0.00385627	0.0027381	0.00333853	0.00187695	0.00603856	0.0124572	0.00311271		0.0107983	0.00452907	0.00967354	0.00513079
																																			0.00428658	0.00330999	0.00356953	0.00413516	0.00282581	0.00297526	0.00224408	0.00628494	0.0137495	0.00335317		0.0108167	0.00449889	0.0093393	0.00476887
																																			0.00429076	0.00347256	0.00368746	0.00432832	0.00293479	0.00281444	0.00308647	0.00606419	0.0137189	0.00348267		0.0105065	0.0039803	0.00866245	0.00478925
																																			0.00478488	0.00362933	0.00360054	0.00394189	0.00278501	0.00249946	0.00316367	0.00663022	0.0136636	0.00483565		0.0101941	0.00426629	0.00959986	0.00460054
																																			0.004785	0.00395303	0.00374778	0.00453443	0.00282518	0.00252626	0.00289716	0.00608752	0.0136452	0.00464807		0.01082	0.00349563	0.00882762	0.00472522
																																			0.00488729	0.00409189	0.00383192	0.00475178	0.00286536	0.00265176	0.00251376	0.00579945	0.0131141	0.00472784		0.0106019	0.00318731	0.00876906	0.00425645
																																			0.0043218	0.00406075	0.00339567	0.00465191	0.00296693	0.00303274	0.00229983	0.00559893	0.0130749	0.00469095		0.0106632	0.00306772	0.00889256	0.00465416
																																			0.00446001	0.00413515	0.00352401	0.00458071	0.00306697	0.00352947	0.00162501	0.00611724	0.0135874	0.00419201		0.00997499	0.00271256	0.0088343	0.00498419
																																			0.00448002	0.00395247	0.00358763	0.00490863	0.00306117	0.0039072	0.00236537	0.00606218	0.0139414	0.00419737		0.0103171	0.00284424	0.00929996	0.00465228
																																			0.00455979	0.0042727	0.00366569	0.00468766	0.00292667	0.00395924	0.00204887	0.00602787	0.0134612	0.00415349		0.0102356	0.00284863	0.00886604	0.00449372
																																			0.00496885	0.00411189	0.00320799	0.0044996	0.00274801	0.00393929	0.00173215	0.00624598	0.0121245	0.00488874		0.0103408	0.00336002	0.00920781	0.00464699
																																			0.00532079	0.00445414	0.00334934	0.00407364	0.00305782	0.00431218	0.00185493	0.00654839	0.0113802	0.00547475		0.0105393	0.00376613	0.00948845	0.00552985
																																			0.00526066	0.00454197	0.00315715	0.00436966	0.00338684	0.00429141	0.00203373	0.00651007	0.0116521	0.00578647		0.010504	0.00296244	0.00914613	0.00523165
																																			0.00531652	0.00408764	0.00283951	0.00406006	0.00348525	0.00469777	0.00209194	0.0064888	0.0122091	0.00586212		0.0109822	0.00308995	0.00942833	0.0052448
																																			0.00519589	0.00377727	0.0025686	0.00452787	0.00324393	0.00486656	0.00119812	0.00606719	0.0120344	0.00578669		0.0111323	0.0031759	0.008835	0.00549837
																																			0.00519272	0.0041359	0.0022015	0.00470679	0.00310798	0.00533511	0.000952221	0.00682952	0.0119188	0.00547959		0.0101094	0.00355591	0.00995149	0.00575293
																																			0.00534503	0.00447206	0.002589	0.00468316	0.00326558	0.00516006	0.00135527	0.00667847	0.0120818	0.00605419		0.00997492	0.00397453	0.00941598	0.00631969
																																			0.00537991	0.00472484	0.00266136	0.00520635	0.00306139	0.00602259	0.00126028	0.00673951	0.0127193	0.00570207		0.010311	0.00426844	0.00984795	0.00639885
																																			0.0052185	0.00487013	0.00301313	0.00572934	0.00306492	0.00613004	0.00227531	0.00622697	0.0125234	0.00534858		0.0109274	0.00386174	0.0100307	0.00546686
																																			0.00527376	0.00509774	0.00311155	0.00535365	0.0031758	0.00606738	0.00252628	0.00603229	0.0128223	0.00615159		0.0113577	0.00366552	0.0104929	0.00523046
																																			0.0053495	0.00503257	0.00313169	0.00564053	0.00313652	0.0062955	0.00239002	0.00556129	0.0138747	0.00584047		0.0107099	0.00378606	0.00992539	0.00468115
																																			0.00542059	0.00473702	0.00308796	0.00540719	0.00307722	0.00597592	0.00234424	0.00534748	0.0141456	0.00602621		0.0106187	0.00443809	0.0100736	0.00503497
																																			0.00531617	0.00502154	0.00342401	0.00563461	0.00308482	0.00592618	0.00245056	0.00489916	0.0132675	0.00636513		0.0104355	0.00417728	0.010658	0.00507548
																																			0.00518994	0.00520525	0.00344193	0.00588798	0.00300343	0.00634048	0.00248319	0.00557696	0.0137516	0.00628224		0.010111	0.00463482	0.0110879	0.00556926
																																			0.00512107	0.00494997	0.00325538	0.00591206	0.00334501	0.00574295	0.00247654	0.00557124	0.0147523	0.00576782		0.00940843	0.00562338	0.0110487	0.00571369
																																			0.00515246	0.00465507	0.00375821	0.00659676	0.00340891	0.00586288	0.00258007	0.00496748	0.0146619	0.00583799		0.0099754	0.00586684	0.0115069	0.0064143
																																			0.00484702	0.00490248	0.00369366	0.00641234	0.00328141	0.00553895	0.00278039	0.00500077	0.0156116	0.00563278		0.00997851	0.00553925	0.0110604	0.00606881
																																			0.00454291	0.00495781	0.00428773	0.00623531	0.00307046	0.00559058	0.00278745	0.00489012	0.0159873	0.00604451		0.00946354	0.005528	0.0104933	0.00596708
																																			0.00472716	0.0045742	0.00463122	0.00631136	0.00289675	0.00519196	0.00306244	0.00489725	0.0166418	0.00572444		0.00993381	0.00477195	0.0104226	0.00582975
																																			0.00428444	0.00443898	0.00448328	0.006299	0.0037212	0.00525803	0.00318193	0.00597196	0.0169662	0.00575179		0.00970014	0.00484559	0.0108478	0.00617939
																																			0.00454476	0.00440637	0.00449547	0.00620159	0.00448151	0.00527182	0.00304898	0.00627725	0.0168716	0.00527111		0.00993327	0.0051066	0.0111795	0.0065301
																																			0.00476647	0.00477277	0.00390769	0.00642035	0.00485998	0.00567698	0.00301653	0.00630778	0.0165718	0.00518649		0.0094625	0.00553679	0.0105723	0.00674014
																																			0.00475499	0.00515517	0.00421618	0.00669813	0.00455608	0.00572302	0.00312972	0.00616821	0.0165079	0.00525078		0.0101657	0.00548138	0.0104673	0.00687797
																																			0.0048385	0.00520801	0.00395627	0.00673922	0.00493251	0.00628514	0.00330735	0.00685569	0.0156452	0.00496776		0.00969264	0.0056338	0.0100187	0.00774966
																																			0.00503506	0.00546829	0.00405641	0.00736331	0.00475776	0.00651559	0.00388043	0.0069442	0.0162524	0.00495112		0.00973797	0.0062093	0.00947383	0.00967076
																																			0.00525428	0.00566459	0.00382413	0.0077807	0.00460423	0.00606046	0.00397307	0.00711995	0.0172018	0.00501517		0.0101582	0.00589435	0.0096777	0.0104011
																																			0.00539537	0.00566797	0.00376592	0.00735482	0.00470343	0.00599845	0.00442905	0.00659173	0.0169976	0.00499781		0.0096856	0.00583456	0.00944247	0.0105382
																																			0.00510668	0.00529634	0.00373756	0.00788584	0.00473744	0.00616025	0.00498014	0.00672219	0.0183874	0.00459342		0.00972599	0.00617406	0.00880339	0.0108152
																																			0.00534665	0.00509068	0.00388129	0.00801352	0.00491984	0.00690416	0.00483885	0.00646943	0.018799	0.00468949		0.0083558	0.00664199	0.00859976	0.010356
																																			0.0054681	0.00530162	0.00396275	0.0075576	0.00497258	0.00709815	0.00501728	0.00689705	0.0195071	0.00478892		0.00797316	0.00719426	0.00758417	0.00955054
																																			0.00568268	0.0055977	0.003984	0.00768475	0.00481472	0.00722036	0.00493486	0.00713208	0.0202403	0.00465207		0.00782338	0.00604704	0.00766217	0.0104544
																																			0.00572343	0.00528875	0.0041425	0.00803559	0.00487073	0.00790717	0.00494698	0.00749368	0.0196163	0.00478535		0.00762691	0.00551281	0.00761379	0.0108682
																																			0.00590206	0.00544184	0.00441141	0.00829803	0.00492482	0.00816484	0.00501103	0.00834627	0.0191521	0.00476826		0.00794919	0.00559642	0.00753242	0.0105807
																																			0.00527371	0.00548624	0.00448927	0.00748835	0.00495683	0.00794139	0.00475095	0.00868791	0.0200724	0.0044396		0.00760881	0.00635833	0.0076372	0.0106803
																																			0.00546826	0.00561093	0.004503	0.00842068	0.00499191	0.00872849	0.00501044	0.00849731	0.020388	0.00492122		0.00835151	0.00603733	0.00727625	0.0106386
																																			0.00511334	0.00583673	0.00417101	0.00816389	0.00523576	0.00855707	0.00516723	0.00879223	0.019576	0.00474061		0.00716552	0.00592645	0.00744176	0.0102483
																																			0.00460247	0.00620894	0.00430837	0.00825585	0.00551933	0.00865868	0.00522892	0.00906412	0.0186367	0.00471157		0.00696589	0.00617705	0.00782823	0.0101689
																																			0.00446325	0.00637275	0.00457214	0.00785252	0.0055245	0.00860327	0.00523	0.00923107	0.019477	0.00433744		0.00728512	0.00589369	0.00874403	0.0103006
																																			0.0043849	0.00649639	0.00432946	0.00774003	0.00519193	0.00835971	0.00501741	0.00943851	0.020027	0.00478089		0.00764849	0.00588406	0.00837876	0.00966264
																																			0.00462073	0.00659789	0.00454302	0.00785327	0.00500677	0.00808394	0.00505853	0.00939087	0.0196021	0.00502976		0.00763838	0.0063886	0.00929641	0.00996794
																																			0.00479443	0.00665493	0.00441001	0.00756252	0.0055019	0.00850971	0.00484687	0.00972825	0.019944	0.00492723		0.00842735	0.0062311	0.0100567	0.00988782
																																			0.00475078	0.00642076	0.00455841	0.00797158	0.00521235	0.00832774	0.00490445	0.00963447	0.0195239	0.00528265		0.00841384	0.00613862	0.0100653	0.009913
																																			0.00543528	0.00658632	0.004391	0.00825789	0.00572068	0.00799593	0.00463475	0.00911815	0.0192914	0.005414		0.00910883	0.00544875	0.0097297	0.00906294
																																			0.00533042	0.00666392	0.00439895	0.00814138	0.00531738	0.00860759	0.00459502	0.00846932	0.0198654	0.0056598		0.00900053	0.0060323	0.010521	0.0086316
																																			0.00546279	0.00642726	0.00448233	0.00784824	0.00472454	0.00866802	0.00468779	0.00809877	0.0188361	0.0048569		0.00856148	0.0061494	0.00987333	0.00841024
																																			0.00549656	0.00663185	0.0045799	0.00770012	0.0048333	0.00879393	0.0044962	0.00832615	0.0184398	0.005142		0.00821576	0.00584023	0.0105996	0.0080112
																																			0.00562868	0.00666916	0.00413961	0.00772505	0.00520038	0.00876523	0.0047006	0.00786923	0.0177372	0.0055796		0.00852632	0.00593556	0.00991742	0.00792918
																																			0.00591892	0.00651185	0.00406443	0.00734312	0.00562881	0.0083778	0.00478479	0.00810053	0.0178576	0.005627		0.0089326	0.00641187	0.0104518	0.0073909
																																			0.00591122	0.00639769	0.00409725	0.00736197	0.00541542	0.00807342	0.00444698	0.00788033	0.0175381	0.00509485		0.00844437	0.00616399	0.0106468	0.00695614
																																			0.00610018	0.00609683	0.00405142	0.00682968	0.00505004	0.00819637	0.0044792	0.00774127	0.0171904	0.00510167		0.00786151	0.00659602	0.0104327	0.00792134
																																			0.00613391	0.00604417	0.00398984	0.00673606	0.00483801	0.00799541	0.00425782	0.00764534	0.0186285	0.00483939		0.00713758	0.0070063	0.00955925	0.00850216
																																			0.00661695	0.00605524	0.00463562	0.00722121	0.00537183	0.00784671	0.00432219	0.00795075	0.0183321	0.00472912		0.00641048	0.00724584	0.0102825	0.00953944
																																			0.00635333	0.00558217	0.00439915	0.00805453	0.00575187	0.00798591	0.00427447	0.00781288	0.0184857	0.00520408		0.00653055	0.00648441	0.0105052	0.00924266
																																			0.00642272	0.00542087	0.00433513	0.00827801	0.00585801	0.00812218	0.00431955	0.00818666	0.0184007	0.00501694		0.0069362	0.00642399	0.00994395	0.00961278
																																			0.00639487	0.00540861	0.00431469	0.0077718	0.00592042	0.00779342	0.00405179	0.00776713	0.0186842	0.00549234		0.0066787	0.00610719	0.00947778	0.00879017
																																			0.0062091	0.00558376	0.00426794	0.00787611	0.00587437	0.00803217	0.00444052	0.00843319	0.0188097	0.00531229		0.00693783	0.00493784	0.00988862	0.00894966
																																			0.0064586	0.00538131	0.0044704	0.00824347	0.00602174	0.00806998	0.00429254	0.00827457	0.0194926	0.00585964		0.00621013	0.00513176	0.00995424	0.00875826
																																			0.00662583	0.0060398	0.00468743	0.00817511	0.00589194	0.00798523	0.00391075	0.00843369	0.0199878	0.0061769		0.00637926	0.00521861	0.0111796	0.00902011
																																			0.00679245	0.00612671	0.00444614	0.0081049	0.00608171	0.00810399	0.00404996	0.00831441	0.0190995	0.00595191		0.00678182	0.0054119	0.0108999	0.00924767
																																			0.00684255	0.00672316	0.0045832	0.00794962	0.00577848	0.00792693	0.00422777	0.00783013	0.018777	0.00646432		0.00680851	0.0059216	0.0113114	0.00887679
																																			0.0066331	0.00668219	0.00437194	0.0077891	0.00570988	0.00795925	0.00443997	0.00834792	0.0191151	0.00759686		0.00669125	0.00528111	0.011124	0.00787339
																																			0.00664144	0.00693691	0.00417687	0.00786295	0.00557606	0.00842261	0.00395475	0.00813951	0.0191825	0.00760062		0.00638347	0.00512999	0.011031	0.00725806
																																			0.00666789	0.00656292	0.00432687	0.0078458	0.00535958	0.00824495	0.00412983	0.0084435	0.0195721	0.00749106		0.00621616	0.00540711	0.0117815	0.00692267
																																			0.00595055	0.00677549	0.00479319	0.0078613	0.00554798	0.00791625	0.00430439	0.00842897	0.0201739	0.00737945		0.00557878	0.00515019	0.0115615	0.00647919
																																			0.00574007	0.00669209	0.00451442	0.00720397	0.00513433	0.00770899	0.00465352	0.00830589	0.0204801	0.00660527		0.00593087	0.00542501	0.0124733	0.00610981
																																			0.00610112	0.00617014	0.00452314	0.00715944	0.00506304	0.00766625	0.00517192	0.00850384	0.0207992	0.00672816		0.00628648	0.00514311	0.0126901	0.00469053
																																			0.00640493	0.00593822	0.00473601	0.00726155	0.00524756	0.00789811	0.00468597	0.00827431	0.0201263	0.00658718		0.00498359	0.00464562	0.0125944	0.00375581
																																			0.00645219	0.00595526	0.00492986	0.00715701	0.00491989	0.00794748	0.0045097	0.00791588	0.0197866	0.0065544		0.00500516	0.00459934	0.0130622	0.00380517
																																			0.00641682	0.00561687	0.0049667	0.00760273	0.00482908	0.00742252	0.00518199	0.00764151	0.0196262	0.00628834		0.00530908	0.0047003	0.0127123	0.00301032
																																			0.00638352	0.00571962	0.00501687	0.00753008	0.0045449	0.00737899	0.00565924	0.00766366	0.0186945	0.00574746		0.00541872	0.00448143	0.0123939	0.00351328
																																			0.00643209	0.00620123	0.00499114	0.00765567	0.00460059	0.00682093	0.00588243	0.00766767	0.0179286	0.00586961		0.00553215	0.00439092	0.0133016	0.00349013
																																			0.00625941	0.00609124	0.00475723	0.00755331	0.00414444	0.00686488	0.00620258	0.00717948	0.0182615	0.005954		0.00645068	0.00483138	0.0128905	0.00255487
																																			0.00626634	0.00608994	0.00444646	0.0073327	0.00372785	0.00630247	0.00596066	0.00712221	0.0178064	0.00583915		0.00699026	0.00557108	0.0123518	0.00225128
																																			0.00644747	0.00608481	0.00457788	0.00682105	0.00344349	0.00632564	0.00622048	0.00765343	0.0179824	0.00513887		0.00691634	0.00562858	0.0132925	0.00243628
																																			0.0061383	0.00635852	0.00456285	0.00732537	0.00367211	0.00609186	0.00596129	0.00817352	0.0171119	0.00487224		0.00769055	0.00504327	0.0129721	0.00185022
																																			0.00574874	0.00629162	0.00434443	0.0071888	0.00379532	0.00607968	0.0057011	0.00815208	0.017034	0.0044842		0.00747287	0.00531379	0.0131263	0.00165006
																																			0.00587256	0.00616183	0.00432869	0.00708214	0.00338328	0.00638299	0.00574662	0.00774586	0.0168148	0.00518598		0.00805665	0.00586166	0.0135614	0.0020493
																																			0.00567982	0.00658212	0.00410768	0.00705948	0.00296906	0.00627198	0.00612252	0.00763659	0.0156471	0.00616194		0.00868955	0.00600341	0.0134637	0.00226993
																																			0.00578633	0.00670509	0.00444106	0.0063969	0.00261916	0.00614319	0.0060354	0.00725802	0.0166745	0.00565592		0.00875578	0.00644187	0.0135233	0.00245755
																																			0.0056111	0.00691048	0.00416842	0.00611049	0.00256657	0.00588946	0.00639291	0.00708566	0.0166256	0.00561696		0.00910431	0.00715772	0.0130121	0.00288951
																																			0.00569628	0.00671473	0.00395947	0.00620762	0.00244879	0.00565124	0.0064167	0.00651109	0.0169151	0.00589548		0.00917009	0.00661291	0.0127584	0.00258323
																																			0.00607974	0.00601549	0.00406875	0.00676935	0.00250382	0.0058824	0.00642293	0.00687985	0.0165959	0.00573892		0.0087147	0.00702965	0.0118092	0.00280437
																																			0.00610464	0.00581803	0.00434025	0.00654224	0.00255804	0.00567731	0.00640483	0.00756506	0.0163165	0.00612656		0.00882504	0.00671823	0.0114562	0.00344996
																																			0.00606881	0.00610465	0.00390837	0.00631916	0.00297452	0.00548982	0.00625527	0.00808128	0.0165553	0.00597026		0.00794203	0.00651112	0.0112917	0.00342199
																																			0.00611168	0.00643472	0.00410045	0.00629279	0.00307214	0.0051988	0.00628324	0.00771898	0.0167802	0.00542705		0.0076243	0.00673402	0.0105949	0.00350049
																																			0.00594021	0.00665915	0.00373308	0.00639586	0.00317087	0.00572152	0.00599792	0.00805512	0.0170363	0.0053827		0.00820783	0.00646368	0.0110307	0.00379183
																																			0.00571028	0.00635983	0.00377923	0.00649284	0.00305377	0.00571116	0.00523095	0.00859129	0.018291	0.00557812		0.00869605	0.00608444	0.0105524	0.00400967
																																			0.00559925	0.00660621	0.0035409	0.00661486	0.00291369	0.00572985	0.0051951	0.00884673	0.018447	0.00565666		0.00866021	0.00602888	0.0111436	0.00380716
																																			0.00546676	0.00682923	0.00323384	0.00635893	0.00294325	0.00576526	0.00525124	0.00839853	0.0187529	0.00566105		0.00876895	0.00655252	0.0117347	0.00409674
																																			0.00489964	0.00715896	0.00321348	0.00671923	0.00310435	0.0062172	0.0055641	0.00768729	0.0183245	0.0053895		0.00930428	0.00612876	0.0126142	0.00445619
																																			0.0048089	0.00725756	0.00300871	0.00605822	0.00358844	0.00594736	0.00603102	0.00689244	0.0175777	0.00507965		0.00926863	0.00652227	0.0121641	0.00446642
																																			0.00507013	0.00720916	0.00316591	0.00545295	0.00342501	0.00622906	0.00597338	0.00663534	0.0182611	0.00527318		0.00847214	0.00674362	0.0127849	0.0039112
																																			0.00505647	0.00688112	0.00314612	0.00555122	0.0031795	0.0061266	0.00541314	0.00616099	0.0182616	0.00503959		0.00967093	0.00638401	0.0119882	0.00353533
																																			0.00493988	0.00687633	0.00311218	0.00538573	0.0030215	0.00609424	0.00491324	0.00628961	0.0178843	0.00457439		0.00991936	0.00653838	0.0115384	0.00435414
																																			0.00470991	0.00701538	0.00323646	0.00556724	0.00331061	0.0061659	0.00477896	0.00543116	0.0175617	0.00383474		0.00931487	0.00705851	0.0114967	0.00432838
																																			0.00496979	0.00713542	0.00345872	0.0054619	0.00345074	0.00592781	0.00491695	0.00620546	0.0184218	0.00410762		0.00922938	0.00710454	0.0109509	0.00493418
																																			0.00493644	0.00715098	0.00324866	0.00532498	0.00331101	0.00558316	0.00499424	0.00674468	0.0194198	0.00453861		0.00909574	0.00729929	0.0108186	0.00423617
																																			0.00519439	0.00682197	0.00338471	0.00486269	0.00347304	0.00524093	0.0049148	0.00689833	0.0202594	0.0050473		0.00905874	0.00758322	0.0102107	0.00392585
																																			0.00513968	0.00685786	0.00371864	0.00454902	0.00326717	0.0054552	0.00504604	0.00644921	0.0204164	0.00527814		0.00873917	0.00790978	0.00853101	0.00368548
																																			0.0051038	0.00731155	0.00373064	0.00423496	0.00349344	0.00535609	0.00483666	0.00588763	0.0197185	0.00504441		0.0087513	0.00797858	0.00826994	0.00337526
																																			0.00509025	0.00696308	0.00369444	0.00412346	0.00369627	0.0051846	0.00467423	0.00599885	0.020159	0.00590343		0.00924064	0.00793744	0.00753813	0.00387479
																																			0.00509702	0.00716404	0.00384483	0.00363434	0.00400598	0.0052719	0.00488417	0.00550364	0.0209963	0.00559553		0.00901301	0.00882077	0.00708643	0.0052915
																																			0.00498576	0.00641342	0.00387574	0.00390425	0.00373868	0.00510138	0.00488265	0.00472746	0.0209264	0.00541045		0.009784	0.00873585	0.00777479	0.00557993
																																			0.00527004	0.0061475	0.00433378	0.00391619	0.00375152	0.00498072	0.00470507	0.00492463	0.0211307	0.00502267		0.0107452	0.00820176	0.00751311	0.0061167
																																			0.00507524	0.00634729	0.00464775	0.00424976	0.00348456	0.00472468	0.00520658	0.0048151	0.0205899	0.00529929		0.0112312	0.00818279	0.00712417	0.00672155
																																			0.0051591	0.00650437	0.0047063	0.00367421	0.00397179	0.00446968	0.00533554	0.00511894	0.0209482	0.00486934		0.0114796	0.00829306	0.00582299	0.00672921
																																			0.00538472	0.00609315	0.00468299	0.0038351	0.00378989	0.00398306	0.00558482	0.00468988	0.020275	0.00404404		0.0107307	0.00835735	0.0060666	0.00666622
																																			0.0050517	0.00570221	0.00434698	0.00378882	0.00347857	0.00386566	0.00542684	0.00481899	0.0207955	0.00377253		0.0115936	0.00861329	0.00561445	0.00716496
																																			0.00515828	0.0054181	0.00416876	0.00353961	0.00355303	0.00371695	0.00567717	0.00495053	0.0209786	0.00373091		0.0107454	0.00870136	0.00547933	0.00710167
																																			0.00538353	0.00523747	0.00399049	0.00317342	0.00375591	0.00410279	0.00493731	0.00501373	0.0204906	0.0038861		0.0101354	0.00891727	0.00635433	0.00855774
																																			0.0051728	0.0050571	0.00419429	0.00300511	0.00426509	0.00408756	0.00486068	0.00510142	0.0205925	0.00373388		0.01076	0.00842196	0.00580431	0.00856442
																																			0.00506394	0.00530157	0.00430255	0.00301851	0.00459913	0.00430306	0.00483696	0.00512298	0.0207506	0.00377682		0.0113411	0.00855271	0.00487923	0.00888936
																																			0.0050712	0.00554453	0.00463509	0.00302922	0.00482703	0.00448051	0.00524062	0.00491093	0.0204779	0.00377993		0.0110195	0.00805688	0.00477484	0.00903591
																																			0.00511866	0.00604426	0.00397919	0.00304327	0.00451854	0.00439512	0.00556697	0.00530582	0.0209434	0.00291555		0.0101238	0.00838165	0.00485859	0.00925505
																																			0.00516458	0.00580071	0.00394406	0.00308549	0.0043144	0.0040017	0.00485849	0.00436285	0.0204107	0.00280181		0.0103255	0.00818895	0.00345995	0.00915376
																																			0.00523043	0.00578921	0.00363532	0.002509	0.00361543	0.00428204	0.00505123	0.00402095	0.0191561	0.0033108		0.0108607	0.00861882	0.00420945	0.00965519
																																			0.00538034	0.00556703	0.0035396	0.00252544	0.00388791	0.00430533	0.0050059	0.004651	0.0194205	0.00256691		0.0116815	0.00829723	0.00315652	0.00987391
																																			0.00572487	0.00526348	0.00374427	0.00280098	0.00407274	0.00441535	0.00490452	0.00465588	0.0184875	0.00272514		0.0115471	0.00793296	0.0032443	0.00942289
																																			0.00565129	0.00514755	0.00356797	0.00240578	0.00410774	0.00461597	0.00493861	0.00479629	0.0187523	0.00201876		0.0115104	0.00743853	0.00253939	0.00850764
																																			0.00562091	0.00524283	0.0032793	0.00283433	0.00461569	0.00472205	0.00487718	0.00482021	0.019038	0.00237681		0.0111871	0.00754685	0.00170851	0.00809126
																																			0.00592715	0.00531718	0.00356249	0.00275956	0.00418005	0.00481781	0.00491179	0.00359592	0.0195182	0.00218496		0.011293	0.0068785	0.00258476	0.00746119
																																			0.00577653	0.00560502	0.0036903	0.00262826	0.00391774	0.00479112	0.00525653	0.00427721	0.0198881	0.00222189		0.0108264	0.00685612	0.00140554	0.0073617
																																			0.00556695	0.00504379	0.00413397	0.00235087	0.00382694	0.00457345	0.00523516	0.00408961	0.0204746	0.00258844		0.0105017	0.00683558	0.00149052	0.007193
																																			0.00565901	0.00499157	0.00399053	0.0018695	0.00455257	0.0046353	0.00530623	0.00374983	0.0203162	0.00271422		0.0103197	0.00743908	0.00144924	0.0061763
																																			0.00572962	0.00460088	0.00411527	0.00144176	0.00461356	0.00417895	0.00491497	0.00341425	0.0216342	0.00291828		0.0109012	0.00793272	0.00201184	0.0069631
																																			0.0058174	0.0044461	0.00411347	0.000876012	0.00486728	0.00446859	0.00485364	0.00366002	0.0209922	0.003121		0.0110993	0.00715546	0.00181396	0.00729006
																																			0.0058692	0.00411949	0.0047035	0.000690705	0.00471017	0.00505247	0.00486805	0.00375745	0.019901	0.00324962		0.0103452	0.00728369	0.00146062	0.00666097
																																			0.00594168	0.00430104	0.00455721	0.00114802	0.00453234	0.00502639	0.00510077	0.00421976	0.0206165	0.00337462		0.00992509	0.00760474	0.00199294	0.0070232
																																			0.00617403	0.00467501	0.00484507	0.000964294	0.00463569	0.0049167	0.00478477	0.00418606	0.0205141	0.00349773		0.0103619	0.00732455	0.00195618	0.0070315
																																			0.00586887	0.00442953	0.00452302	0.00045556	0.0045023	0.00421586	0.00418912	0.00480421	0.0205549	0.00382078		0.0105627	0.00650692	0.00157014	0.00725394
																																			0.00570326	0.0042075	0.00478172	0.000531808	0.00471407	0.00354617	0.00419893	0.00483945	0.0209818	0.00391091		0.0100952	0.00745466	0.00061831	0.00729874
																																			0.00599554	0.00422387	0.00440025	0.000410469	0.00468844	0.00376826	0.00413774	0.00485192	0.0211942	0.00431288		0.00952869	0.00672205	0.0012448	0.00656406
																																			0.00596933	0.00432457	0.004596	0.000225002	0.00451503	0.00315279	0.00409665	0.00538808	0.0222034	0.00424216		0.0105852	0.00618311	0.0010802	0.0071411
																																			0.00566466	0.00366059	0.00439152	0.000394355	0.00455793	0.00299123	0.0043855	0.0049714	0.0224949	0.00449254		0.0097368	0.00648401	0.00164318	0.00694042
																																			0.005714	0.00354938	0.00439413	0.00129818	0.00444897	0.00321279	0.00442058	0.00481423	0.0221525	0.00462122		0.0100329	0.00663502	0.00185826	0.00610045
																																			0.00566837	0.00352193	0.00429982	0.000797492	0.00449628	0.00263437	0.00393069	0.00533071	0.0223653	0.00471424		0.0106153	0.00605331	0.00226422	0.00557932
																																			0.0060214	0.00368537	0.00418909	0.000970451	0.00447734	0.00245646	0.00418164	0.00560754	0.0229436	0.00495813		0.0113404	0.00663649	0.00263757	0.00566204
																																			0.00643574	0.00363655	0.00435355	0.0010596	0.00463084	0.00231552	0.00421808	0.0062326	0.0239806	0.00563647		0.0116341	0.00724088	0.00228477	0.00595505
																																			0.00669172	0.00318142	0.00424667	0.0012037	0.00469449	0.00213731	0.00435085	0.00603156	0.0236915	0.00564378		0.0115472	0.00709195	0.00218274	0.00681875
																																			0.00683062	0.00292157	0.00474765	0.000848561	0.00475931	0.00239881	0.00507132	0.00659309	0.0242553	0.00574117		0.0113662	0.0062939	0.00316008	0.00764706
																																			0.00651073	0.00244719	0.00472062	0.00132051	0.0046511	0.0020845	0.00540542	0.00717693	0.0247536	0.00579777		0.0115213	0.00597138	0.00347358	0.00765804
																																			0.00652955	0.00244241	0.0048055	0.00143756	0.00491836	0.00172149	0.00559881	0.00724254	0.0245421	0.00612772		0.0105305	0.00677216	0.00362944	0.00756359
																																			0.00670726	0.00250327	0.00477851	0.000793857	0.00520515	0.00206894	0.0058938	0.00738922	0.0249933	0.0068908		0.0104917	0.00632187	0.00384649	0.00672474
																																			0.00630952	0.00220514	0.00505651	0.00097462	0.005271	0.00221101	0.00581396	0.00758223	0.0245667	0.00643323		0.00959458	0.00608328	0.00254358	0.00645289
																																			0.00668753	0.00179618	0.00519392	0.000860962	0.00624811	0.00186812	0.005933	0.00779314	0.024596	0.00680814		0.00936945	0.00636535	0.00346331	0.00629022
																																			0.00672795	0.00166511	0.0052653	0.00119027	0.00687918	0.00164436	0.00550112	0.00785559	0.0261111	0.00757158		0.00847188	0.00569612	0.00339507	0.00676646
																																			0.00676835	0.00132472	0.00567527	0.00119589	0.00712441	0.00157747	0.00526987	0.00801124	0.0270725	0.00775124		0.0080533	0.00541804	0.0039647	0.0058553
																																			0.00660943	0.0010491	0.00603306	0.00105496	0.0064618	0.00159898	0.00554634	0.00814054	0.0273173	0.00765278		0.00806449	0.00511554	0.00367741	0.00547841
																																			0.00655393	0.00136804	0.00607441	0.00114988	0.00638575	0.00188548	0.00579908	0.00808464	0.0282229	0.00739169		0.00759684	0.00572263	0.00431111	0.0064896
																																			0.00657477	0.00160391	0.0063091	0.00154057	0.00654252	0.0019604	0.00626867	0.00771821	0.0284886	0.00788383		0.0082761	0.00590024	0.00402357	0.00586372
																																			0.00673875	0.00184189	0.00648036	0.00198915	0.00697952	0.00193199	0.0060375	0.00789543	0.0297989	0.00809895		0.00857329	0.00573076	0.00408936	0.00517211
																																			0.00682435	0.00186462	0.00645931	0.00229725	0.00709669	0.00181782	0.0061968	0.00844617	0.0289787	0.00867308		0.00853688	0.0064032	0.0057412	0.00536606
																																			0.00656885	0.00188977	0.00645763	0.00219325	0.00700315	0.00181183	0.00613968	0.00827574	0.0295657	0.00940502		0.00826473	0.00656043	0.00621734	0.00506269
																																			0.00713513	0.00195441	0.00659844	0.00164735	0.0068614	0.0017874	0.00622474	0.00839309	0.030268	0.0094704		0.00770342	0.00706016	0.00660003	0.00557728
																																			0.00713981	0.00195492	0.00696675	0.00163379	0.00687441	0.0018144	0.00646605	0.00783685	0.0308866	0.0098081		0.00862562	0.00635179	0.00710981	0.00541706
																																			0.00706552	0.00202419	0.00731687	0.00185133	0.00714863	0.00205042	0.00709649	0.00889118	0.0310534	0.00959814		0.00816244	0.00648695	0.00953214	0.00575309
																																			0.00709135	0.00151456	0.00714057	0.00192663	0.00722536	0.00206304	0.00726109	0.00896651	0.0314072	0.00931003		0.00698065	0.00634129	0.009377	0.00587921
																																			0.00714353	0.00166978	0.00741617	0.00179894	0.00706666	0.00187032	0.00709149	0.0089592	0.0313153	0.00957351		0.00661626	0.00591308	0.0101415	0.00596929
																																			0.00709193	0.00131632	0.00757901	0.00175944	0.00751737	0.00158829	0.00757007	0.00914937	0.031917	0.00952173		0.00725487	0.00607159	0.00995538	0.00666628
																																			0.00722197	0.00129947	0.0076916	0.00177932	0.00736116	0.00202798	0.00700904	0.00949177	0.0317395	0.00994574		0.0076085	0.0066851	0.0106905	0.00775043
																																			0.00703164	0.000905848	0.00753259	0.00201071	0.00781047	0.00220011	0.00682451	0.0105535	0.0320919	0.00958049		0.00757646	0.00669336	0.0118413	0.00837658
																																			0.00738094	0.00123267	0.00774382	0.00214945	0.00811026	0.00267752	0.00685452	0.0105707	0.0318089	0.00937782		0.00687403	0.00645908	0.0118477	0.00875139
																																			0.00741158	0.00111292	0.00792475	0.0020554	0.00864954	0.00243812	0.00731246	0.0111542	0.0324301	0.0102001		0.00717855	0.0067487	0.0131263	0.00980641
																																			0.00766344	0.00129297	0.00807444	0.00243471	0.00871248	0.00323136	0.00756386	0.0116324	0.0324435	0.00987347		0.00729066	0.00704073	0.0135139	0.0100423
																																			0.00787608	0.00171278	0.0084704	0.00234365	0.00862647	0.0034833	0.00763873	0.0116528	0.0315472	0.0101422		0.00745153	0.00659619	0.0137422	0.0103489
																																			0.00841025	0.00187226	0.00886098	0.00257348	0.00914363	0.00342159	0.00708564	0.0123729	0.0322556	0.0110026		0.00636614	0.00736617	0.013624	0.0107312
																																			0.00852602	0.00203316	0.00924172	0.0026921	0.00962193	0.0037602	0.00757697	0.0126808	0.030935	0.0114754		0.00647978	0.00808931	0.0134713	0.0110058
																																			0.00836208	0.00238658	0.00928415	0.00302303	0.0097976	0.0037841	0.00808236	0.0130756	0.0324924	0.0113595		0.00760212	0.00772999	0.0141199	0.0109563
																																			0.00856011	0.00241693	0.00974541	0.00358966	0.0100147	0.00353356	0.00807897	0.0132079	0.0330222	0.0113563		0.00757205	0.0073706	0.0141957	0.0108743
																																			0.00877507	0.0028357	0.0103217	0.00338498	0.0102587	0.00449166	0.00764738	0.0135161	0.0337914	0.0110345		0.00797652	0.00751193	0.0143031	0.0105775
																																			0.00865031	0.00345182	0.0109457	0.0036607	0.010436	0.00441345	0.00782635	0.0140873	0.0347091	0.0115054		0.00727656	0.00815363	0.0140575	0.0105335
																																			0.00881258	0.00381373	0.0108779	0.00402336	0.0106808	0.00470654	0.00819979	0.0144881	0.0357177	0.0113469		0.00724812	0.00790773	0.0135913	0.0105961
																																			0.00931317	0.00412759	0.0111641	0.00391485	0.0109677	0.00503928	0.00820052	0.0147781	0.0359485	0.0107526		0.00779371	0.00781049	0.0132524	0.0113716
																																			0.00929352	0.00429636	0.0116479	0.00401416	0.0112095	0.00570213	0.00902726	0.0155134	0.0360955	0.011069		0.00762351	0.00782282	0.0139675	0.0117233
																																			0.00957541	0.00435496	0.0113903	0.00420308	0.0113921	0.00573487	0.00914703	0.0159797	0.0365969	0.0120979		0.00812578	0.00783714	0.0144602	0.0120035
																																			0.00997933	0.00422814	0.0120524	0.00395001	0.011274	0.00619291	0.00946544	0.0157784	0.0373945	0.0121809		0.00781265	0.00783081	0.0146652	0.0131035
																																			0.010443	0.0045489	0.012361	0.00443962	0.0110705	0.0063869	0.00936944	0.0165119	0.0371785	0.0125782		0.00716345	0.00825864	0.0151917	0.0142765
																																			0.0103865	0.00452632	0.0128798	0.00490233	0.0115411	0.00606022	0.00992606	0.0171577	0.0380567	0.0124658		0.00632175	0.00734123	0.0157176	0.014523
																																			0.0105705	0.00386492	0.0134483	0.00548335	0.011683	0.00594414	0.00953916	0.0179795	0.0391172	0.0125569		0.00706697	0.00718567	0.0160211	0.014947
																																			0.0103973	0.00401912	0.0138112	0.00594418	0.0117396	0.0064824	0.0097056	0.0178677	0.0389374	0.0133548		0.00742742	0.00720438	0.0166109	0.0143387
																																			0.0109249	0.00445353	0.0143461	0.00631723	0.0120817	0.00745898	0.00957984	0.0181892	0.0385121	0.0135191		0.00774143	0.00763374	0.0163411	0.0135875
																																			0.0112368	0.00462726	0.0151266	0.00646068	0.0124894	0.00810034	0.00970575	0.0188002	0.0375741	0.0134534		0.00748032	0.00769567	0.0164562	0.0131547
																																			0.0111295	0.00512474	0.0151662	0.00624915	0.0128139	0.00802576	0.00987464	0.0186947	0.0376806	0.0141369		0.00712051	0.007196	0.0162841	0.0135105
																																			0.0110179	0.00549365	0.0152285	0.00689793	0.0129203	0.00845776	0.0106536	0.0190043	0.0391228	0.0148238		0.00753168	0.00717336	0.0166225	0.0136148
																																			0.0113501	0.00595272	0.0159792	0.00692622	0.012854	0.00901575	0.0111999	0.0185489	0.037865	0.0158691		0.00760516	0.00738735	0.0170885	0.014544
																																			0.011623	0.00585409	0.0160601	0.00790509	0.0127014	0.0095044	0.0109411	0.0187709	0.0387502	0.0158394		0.00734657	0.00721362	0.0162172	0.0142235
																																			0.0115955	0.0057559	0.0165075	0.00746702	0.0123324	0.00963094	0.011391	0.0197795	0.0384014	0.0162849		0.0080959	0.00762501	0.0171652	0.0134036
																																			0.0118122	0.0060258	0.0164738	0.00726339	0.0127055	0.00991736	0.0115448	0.0201174	0.0378952	0.0158615		0.0080283	0.00775721	0.0173175	0.0150848
																																			0.0120917	0.00558614	0.017025	0.00780394	0.0129906	0.0105892	0.0122354	0.0205852	0.0373909	0.0159571		0.00767246	0.00784351	0.0174362	0.015731
																																			0.0124717	0.00585741	0.0180429	0.00795731	0.0135175	0.0113685	0.0125077	0.020901	0.0379048	0.0160574		0.0079904	0.00793509	0.0177823	0.0155965
																																			0.0127493	0.00582991	0.0186272	0.00764202	0.0135901	0.0118358	0.0128082	0.0216508	0.0396598	0.0164336		0.00797355	0.00735268	0.0182221	0.0165294
																																			0.0127699	0.00608382	0.0188122	0.00833793	0.0135366	0.0121277	0.0128134	0.0229533	0.0394696	0.017091		0.00930782	0.00798968	0.0181866	0.0165362
																																			0.0136397	0.00614466	0.0191117	0.00897385	0.0142851	0.0124411	0.0131126	0.0230975	0.0398351	0.0173898		0.00953281	0.00777797	0.0178329	0.0168661
																																			0.0138027	0.00699865	0.0193444	0.00952941	0.0144468	0.0128561	0.0137086	0.0238328	0.0397143	0.0178091		0.00884388	0.00726346	0.0174118	0.0168724
																																			0.0144479	0.0069345	0.0199376	0.0100246	0.01424	0.0134336	0.0139524	0.0246191	0.0414187	0.0181109		0.00950431	0.00799048	0.017602	0.015878
																																			0.014856	0.00734385	0.0200619	0.0103112	0.0142976	0.0138547	0.0138015	0.0253142	0.0426138	0.0187306		0.00881746	0.00808477	0.017825	0.0152052
																																			0.0151015	0.00760548	0.0198825	0.0108123	0.0146633	0.0140472	0.0138928	0.0257573	0.0428139	0.0193956		0.00899885	0.00783294	0.0174815	0.0158241
																																			0.0154714	0.00750176	0.020527	0.0112531	0.0149614	0.0147515	0.0145383	0.0259819	0.0424275	0.0195855		0.00937138	0.00769032	0.0183477	0.0158722
																																			0.0162032	0.00790908	0.0211721	0.0122878	0.0149359	0.0154247	0.0148854	0.0263608	0.0419868	0.0197366		0.00902576	0.00874678	0.0188296	0.0161354
																																			0.016351	0.00804523	0.0209497	0.0128496	0.0154757	0.0157344	0.0160265	0.0274625	0.0424376	0.0204421		0.00877748	0.00893483	0.0195052	0.0147166
																																			0.0169041	0.00798631	0.0211128	0.0133233	0.0154533	0.0162545	0.0159458	0.0283843	0.0429279	0.0217896		0.00746797	0.00932177	0.019605	0.01552
																																			0.0168938	0.00822691	0.0215368	0.0141571	0.0158027	0.0173396	0.0169274	0.0286364	0.0441588	0.0217453		0.0076533	0.00975196	0.0197405	0.0151065
																																			0.0173311	0.00845098	0.0224147	0.0143049	0.0165267	0.017719	0.0174608	0.0295861	0.0444752	0.02178		0.00827249	0.0106363	0.0202273	0.0160904
																																			0.0173035	0.00869147	0.0226021	0.0149071	0.0172284	0.0183485	0.0178973	0.0311506	0.0459667	0.0213026		0.00855758	0.0103912	0.0197862	0.0159678
																																			0.0173193	0.00900008	0.0227104	0.0150958	0.0171669	0.0192439	0.0182338	0.0319802	0.0468493	0.0211376		0.00860007	0.00988673	0.0199532	0.016453
																																			0.0178364	0.00914082	0.0234202	0.0150789	0.0175867	0.0198424	0.0184376	0.0330022	0.0474257	0.0213379		0.00898246	0.00935851	0.0201521	0.0166869
																																			0.0182766	0.00917416	0.0239501	0.0161034	0.0174675	0.0205856	0.0187758	0.0334386	0.0486042	0.0210921		0.00955521	0.0089451	0.0209323	0.0159562
																																			0.0186002	0.00955409	0.0245601	0.0160319	0.0177144	0.021766	0.0189815	0.0346414	0.049479	0.0226009		0.00916516	0.00922787	0.021389	0.0155478
																																			0.0189583	0.00993484	0.0249801	0.0163779	0.0181806	0.0226193	0.0195244	0.0356719	0.0500422	0.0234409		0.00853828	0.0103833	0.0204398	0.0161053
																																			0.019263	0.0107517	0.0255805	0.016397	0.0184747	0.0233536	0.0188409	0.0363983	0.0507727	0.0241989		0.0091648	0.0103369	0.0205824	0.0166665
																																			0.0195084	0.0113738	0.0265407	0.0169864	0.0189901	0.0234699	0.0191462	0.0376728	0.0521122	0.0247205		0.00921527	0.0108633	0.020018	0.0178733
																																			0.0196511	0.0114782	0.0267563	0.0178415	0.0189437	0.0245761	0.0195202	0.0382472	0.0530588	0.025087		0.0100362	0.00988446	0.0203185	0.0181143
																																			0.0200011	0.0118916	0.026696	0.0182565	0.0194212	0.0249994	0.0198711	0.0387331	0.0524406	0.0257757		0.0104239	0.0095827	0.0215537	0.018176
																																			0.0207357	0.0120234	0.0270474	0.0189104	0.0195272	0.0254741	0.0205645	0.0393767	0.0530038	0.0257041		0.010231	0.0100882	0.0219214	0.0180606
																																			0.0211069	0.011663	0.0278976	0.020019	0.0202027	0.0262478	0.0208223	0.0398534	0.0537324	0.0268631		0.0100889	0.0103551	0.0230024	0.0169412
																																			0.0215183	0.0123581	0.0285416	0.0206791	0.0209652	0.0269371	0.0217065	0.0410486	0.0540029	0.0273544		0.00965909	0.0108434	0.0231511	0.0170085
																																			0.0218905	0.0121457	0.029704	0.0218433	0.021923	0.0274167	0.0220888	0.042225	0.0556702	0.0279674		0.00976067	0.0110706	0.0235239	0.0164668
																																			0.0221268	0.0125194	0.0303216	0.0221509	0.0219481	0.0283967	0.0228045	0.0429926	0.0557071	0.0292149		0.0104431	0.0111686	0.0239649	0.0159632
																																			0.0223819	0.0124858	0.0307449	0.0226072	0.0223241	0.0289709	0.0235242	0.0435151	0.0572477	0.02991		0.0109313	0.0115697	0.0251459	0.0162853
																																			0.0231014	0.0126253	0.0311199	0.0232445	0.0227009	0.0297467	0.0237088	0.0447521	0.0575035	0.0303976		0.0103124	0.012195	0.025523	0.0164996
																																			0.0234602	0.0129403	0.0317722	0.0242218	0.0233022	0.0310842	0.0240158	0.0457386	0.0576463	0.0312207		0.010419	0.0124497	0.0249993	0.0177213
																																			0.0234352	0.0133653	0.032216	0.0249229	0.0243409	0.031738	0.0244832	0.0471408	0.0580714	0.0316794		0.00989741	0.0123759	0.0263102	0.018619
																																			0.023957	0.0133612	0.0326808	0.0253276	0.0247457	0.0325162	0.0246747	0.0474391	0.0583026	0.0332971		0.010103	0.013004	0.0264335	0.0196597
																																			0.0241754	0.0137855	0.0332441	0.0259139	0.0255044	0.0334551	0.0252872	0.0484556	0.0594622	0.033491		0.0106941	0.012955	0.027297	0.0202385
																																			0.0247053	0.0141715	0.0337592	0.0265322	0.025873	0.034346	0.0261361	0.0493172	0.0590971	0.0336389		0.0108535	0.0132796	0.0283878	0.0209954
																																			0.0246857	0.0145359	0.0346173	0.027748	0.0262627	0.0356472	0.0268493	0.0504497	0.0596293	0.0334674		0.0110112	0.01391	0.0285452	0.0209307
																																			0.0249086	0.0147543	0.0350695	0.0283432	0.0266542	0.0361543	0.0276254	0.0517407	0.059907	0.0334161		0.0108818	0.0141267	0.0292506	0.0221593
																																			0.0255022	0.0155132	0.035643	0.029272	0.0274604	0.0370549	0.0276848	0.0527482	0.062381	0.0334099		0.0112875	0.0151991	0.0291553	0.022631
																																			0.0258741	0.0156252	0.036521	0.0303539	0.0282248	0.0385207	0.0277914	0.0536471	0.0617799	0.0335215		0.0116433	0.0153977	0.0295119	0.022355
																																			0.0258625	0.0158933	0.0372272	0.031078	0.0289717	0.0393688	0.0284306	0.054302	0.0624532	0.0343147		0.0114168	0.0157915	0.0302217	0.0221849
																																			0.0263972	0.0167406	0.0386787	0.0317997	0.0293883	0.0408196	0.0299594	0.0548783	0.0643606	0.0347128		0.0117754	0.0163227	0.030614	0.0222705
																																			0.0268732	0.0171578	0.0390316	0.0330055	0.0297651	0.042429	0.0309777	0.0556293	0.0653909	0.0355548		0.0125237	0.0164577	0.0317141	0.0224993
																																			0.0272112	0.0173226	0.0399029	0.0337392	0.0304274	0.0431439	0.0316856	0.0569994	0.066093	0.0357956		0.0116298	0.0168618	0.031979	0.0232695
																																			0.0276295	0.0174887	0.0404391	0.0349798	0.0311152	0.0453114	0.0320374	0.0578714	0.0660963	0.0365147		0.0119927	0.0174608	0.0323738	0.0233934
																																			0.0280879	0.0181288	0.041104	0.0360165	0.0315864	0.0471475	0.0321724	0.0594219	0.0671261	0.0374049		0.0120626	0.0178418	0.0332816	0.0232625
																																			0.0287288	0.0186878	0.0419185	0.0371199	0.0321009	0.0482588	0.033005	0.0608654	0.0685629	0.0380104		0.0119927	0.0175923	0.0337761	0.0247525
																																			0.0290897	0.0190306	0.0429452	0.0379815	0.0327115	0.0499902	0.0341165	0.0613679	0.0693779	0.0381385		0.0124057	0.0183271	0.0335944	0.0255947
																																			0.0294954	0.0194192	0.0441039	0.0388469	0.0330347	0.0519222	0.035195	0.0618462	0.0708417	0.0390259		0.0117545	0.0187123	0.0329688	0.025399
																																			0.0298431	0.0198516	0.0446813	0.0398383	0.033603	0.0535204	0.0360744	0.0624633	0.0711489	0.0395982		0.0127061	0.0193623	0.0333741	0.0257447
																																			0.0302935	0.0207148	0.0457329	0.040828	0.0345431	0.0552602	0.0369352	0.0635808	0.0723192	0.0405258		0.0131744	0.0197329	0.034359	0.0269582
																																			0.03038	0.0210415	0.0466435	0.0419673	0.035177	0.0567778	0.0371657	0.064423	0.0725755	0.0405423		0.0129155	0.0201256	0.0346365	0.0278779
																																			0.0312178	0.021736	0.0472575	0.0430874	0.0360091	0.0588267	0.0372995	0.0648248	0.0738795	0.0404778		0.0135276	0.0207639	0.0354617	0.0272562
																																			0.0316107	0.0226545	0.0483316	0.0441749	0.0363246	0.0605245	0.0376294	0.0656683	0.0758668	0.040736		0.0130762	0.0207656	0.0356776	0.0271726
																																			0.0319643	0.0227287	0.0492269	0.0456545	0.0368158	0.0624569	0.037866	0.0672166	0.0767164	0.0404761		0.0133072	0.0210514	0.0357003	0.0270949
																																			0.0326032	0.0231307	0.0500942	0.0466907	0.0374119	0.0640192	0.0389363	0.0684821	0.0781042	0.0416151		0.012617	0.0221944	0.0365609	0.0275592
																																			0.0329	0.0238118	0.0511455	0.0482683	0.0380425	0.0661178	0.0396341	0.0703875	0.0784669	0.0418424		0.0128001	0.0225702	0.037585	0.0272302
																																			0.0337067	0.0242583	0.0522287	0.0493404	0.0385167	0.0682876	0.0409448	0.0715881	0.0792724	0.0418272		0.0118197	0.023516	0.0383189	0.0275142
																																			0.0340455	0.0244473	0.0533838	0.0500811	0.0387273	0.0704604	0.0413055	0.073041	0.0797533	0.0416142		0.0117131	0.0238092	0.038478	0.0285569
																																			0.0349144	0.024835	0.0548961	0.0514253	0.0397707	0.0725834	0.0416913	0.0744242	0.080123	0.0428062		0.0121897	0.023774	0.0391826	0.0289867
																																			0.0352992	0.0250527	0.0563298	0.0530443	0.0403153	0.074143	0.0429335	0.075751	0.0808744	0.0437918		0.0121351	0.0239405	0.0403398	0.0297799
																																			0.0357432	0.0258174	0.0574729	0.0545478	0.041388	0.0761821	0.0435415	0.0770478	0.0822197	0.0445075		0.0115484	0.0252445	0.0412122	0.0301433
																																			0.0359275	0.0263027	0.0585524	0.0562934	0.0422646	0.0785092	0.0447687	0.0781524	0.0833077	0.0449794		0.0112552	0.0243791	0.0421457	0.0302204
																																			0.0362973	0.0268292	0.059763	0.0577152	0.0426585	0.0814635	0.0455003	0.0785791	0.0847073	0.0454193		0.0109142	0.0252689	0.0435668	0.0307667
																																			0.036807	0.0274685	0.0608313	0.0589555	0.0431238	0.0841742	0.0467105	0.0806808	0.0850252	0.0462643		0.0110116	0.0256343	0.0439289	0.0315298
																																			0.0368162	0.0281499	0.0619169	0.0610387	0.0441153	0.0866181	0.0475291	0.0817946	0.0859797	0.0467463		0.0115932	0.0261569	0.0453542	0.0324758
																																			0.0374324	0.0290499	0.0628941	0.0629784	0.0446707	0.0887242	0.0483903	0.0834802	0.0874207	0.0476308		0.0128111	0.0262845	0.0451402	0.0339257
																																			0.0376008	0.0294339	0.0641327	0.0650975	0.0453856	0.0912079	0.0493139	0.0847407	0.0898135	0.0481539		0.0136411	0.0264383	0.0458595	0.0336826
																																			0.0380775	0.0307486	0.065339	0.0673433	0.0463848	0.0939276	0.0500795	0.0861703	0.091011	0.0487993		0.0138887	0.0267906	0.047	0.0340539
																																			0.03848	0.031202	0.0664384	0.0691104	0.0474303	0.0964021	0.051083	0.0878933	0.0919411	0.0492076		0.014237	0.0269465	0.0470773	0.0354051
																																			0.0390628	0.031787	0.0678002	0.0710304	0.0474239	0.0993045	0.051595	0.0891333	0.0933955	0.0498568		0.0155589	0.0274316	0.0475475	0.0357102
																																			0.0394453	0.0326764	0.0695218	0.0727719	0.0479216	0.101862	0.0534797	0.0906201	0.094185	0.049989		0.0161996	0.0278136	0.0489851	0.0362323
																																			0.0401529	0.0336153	0.0709163	0.0750646	0.0489554	0.10445	0.0548333	0.0915617	0.0954666	0.0508418		0.0161125	0.0280193	0.0519723	0.0356742
																																			0.0404564	0.0339237	0.0724803	0.0767206	0.0497921	0.107032	0.055709	0.0932492	0.0974302	0.0511776		0.0161213	0.0282894	0.0527041	0.0362729
																																			0.0411074	0.0346679	0.074113	0.0792551	0.0501686	0.110129	0.057087	0.0945222	0.0993719	0.0513598		0.0167689	0.0279702	0.0542747	0.0365095
																																			0.0411897	0.0348277	0.0758627	0.0813732	0.0508745	0.112772	0.0582139	0.0962208	0.100007	0.0535466		0.0177581	0.0285088	0.0556879	0.0363152
																																			0.0417232	0.0348647	0.0769978	0.0841255	0.0520921	0.115752	0.0592209	0.0974274	0.102597	0.054734		0.0178232	0.0288087	0.0568778	0.0360839
																																			0.0419955	0.0350278	0.0786213	0.0861534	0.0530466	0.119002	0.0606446	0.0983784	0.104195	0.054716		0.0184235	0.0294405	0.0590677	0.0360358
																																			0.0425538	0.0354117	0.0800062	0.0882192	0.0536079	0.122505	0.0613224	0.099617	0.107659	0.0545823		0.0184408	0.0300509	0.0607432	0.0358834
																																			0.043091	0.0356678	0.081701	0.0897502	0.0543679	0.126025	0.0620564	0.100635	0.108987	0.0547716		0.0188048	0.0294107	0.0622895	0.0370675
																																			0.0434699	0.0368367	0.083418	0.0917065	0.0553711	0.129444	0.062709	0.102762	0.109613	0.0554817		0.0184841	0.0300036	0.0630618	0.0384375
																																			0.0439694	0.0376864	0.0849264	0.094562	0.0561594	0.132946	0.063784	0.105005	0.111303	0.0569549		0.0188924	0.0308827	0.0644835	0.0386465
																																			0.044734	0.037627	0.0866168	0.0966749	0.056858	0.137011	0.0649881	0.106141	0.112903	0.0576706		0.0196978	0.0311512	0.0659734	0.0389694
																																			0.0446078	0.0374598	0.0886642	0.0992415	0.0577156	0.141316	0.065432	0.107615	0.11405	0.058224		0.0195308	0.0317031	0.0669477	0.0390387
																																			0.0449944	0.0382053	0.0903054	0.101959	0.0588172	0.14486	0.0671176	0.108865	0.115162	0.0599452		0.0200951	0.0314464	0.067823	0.0386405
																																			0.045522	0.0389119	0.0924143	0.104258	0.0599621	0.148745	0.0681513	0.109618	0.117527	0.0601009		0.0194407	0.0314976	0.0687976	0.0388218
																																			0.0460536	0.0393754	0.0947309	0.10668	0.060892	0.152949	0.069281	0.111741	0.119083	0.0606273		0.0201507	0.0320788	0.0699995	0.0399063
																																			0.0465069	0.0397802	0.0964511	0.108771	0.0615356	0.157414	0.0704361	0.113133	0.120781	0.0610697		0.0203778	0.0327951	0.0716273	0.0399828
																																			0.0471045	0.040494	0.098236	0.111082	0.0620701	0.16195	0.0721893	0.113643	0.122283	0.0621195		0.0208495	0.0327637	0.0734475	0.0407826
																																			0.0478229	0.0414895	0.0999758	0.113338	0.0626121	0.166524	0.0736329	0.115287	0.123874	0.0626859		0.021955	0.0328424	0.074819	0.0409682
																																			0.0484006	0.0426374	0.10185	0.115958	0.0634157	0.171246	0.0751701	0.116268	0.124888	0.0626948		0.0209683	0.0331009	0.0754486	0.0411936
																																			0.0487751	0.0430959	0.103745	0.118305	0.0642654	0.175818	0.0765763	0.117513	0.12572	0.0630683		0.0206169	0.0330107	0.0770545	0.0405183
																																			0.0491341	0.0430131	0.106163	0.12141	0.0652326	0.179787	0.077924	0.11876	0.127201	0.0634778		0.0210943	0.0327223	0.0785944	0.0414339
																																			0.0492103	0.0439096	0.108177	0.123524	0.0664901	0.184022	0.0795324	0.120194	0.129905	0.064177		0.0217688	0.0320197	0.0793573	0.0426421
																																			0.0496142	0.0446813	0.110303	0.126363	0.0669751	0.188668	0.0809256	0.121871	0.13158	0.0643138		0.0221989	0.0317337	0.081128	0.044032
																																			0.0502196	0.0454967	0.112699	0.129211	0.0681019	0.193318	0.0816633	0.122998	0.132663	0.0646166		0.0218036	0.0320008	0.0827361	0.0427039
																																			0.0506674	0.046056	0.114934	0.132179	0.0690965	0.197848	0.0832271	0.124251	0.134959	0.064844		0.0225797	0.0310134	0.0836329	0.0418153
																																			0.0507062	0.0471363	0.116842	0.13434	0.0704028	0.20247	0.0849477	0.126157	0.136918	0.065908		0.0230169	0.0316152	0.0848902	0.0428127
																																			0.0507236	0.0480432	0.118998	0.137134	0.0715983	0.206972	0.0864151	0.127984	0.139715	0.0668954		0.0240874	0.0321087	0.0869591	0.0427593
																																			0.0508905	0.048805	0.121268	0.139685	0.0724263	0.211299	0.0874988	0.129522	0.141858	0.0683653		0.0240853	0.0320747	0.0884468	0.0423831
																																			0.0507944	0.0496474	0.122891	0.141974	0.0731647	0.215523	0.0882523	0.130414	0.143921	0.0688729		0.0237434	0.0321952	0.0905518	0.0428409
																																			0.0510075	0.0501938	0.124732	0.144624	0.0735753	0.219482	0.0899833	0.131776	0.145666	0.0697909		0.0238922	0.0327855	0.092855	0.0418125
																																			0.0516291	0.0506745	0.126671	0.14664	0.0742076	0.223462	0.0907196	0.13325	0.146499	0.0705889		0.0241392	0.0327131	0.0934069	0.0418035
																																			0.0521304	0.0512051	0.128036	0.148517	0.0746888	0.227335	0.0920177	0.134024	0.148916	0.0705433		0.0243898	0.0340301	0.094899	0.0419049
																																			0.0521515	0.0520198	0.130178	0.151484	0.0749521	0.231178	0.093117	0.135591	0.150866	0.0713848		0.0238088	0.0340476	0.0964617	0.0417903
																																			0.0525339	0.0520968	0.132072	0.153401	0.0758565	0.235019	0.0938799	0.137209	0.152781	0.0712573		0.0235735	0.0354602	0.0979942	0.0411311
																																			0.0529615	0.0525002	0.133663	0.155377	0.0767603	0.23858	0.0948646	0.138256	0.153865	0.0718605		0.0234854	0.0356597	0.0989759	0.0413119
																																			0.0529196	0.0525594	0.135513	0.157109	0.0773147	0.242251	0.096128	0.139723	0.154534	0.0722649		0.0223754	0.0366552	0.099633	0.040547
																																			0.0528754	0.0528179	0.136954	0.158639	0.07752	0.245796	0.09726	0.140686	0.154481	0.0721086		0.0215098	0.0370134	0.102081	0.0408713
																																			0.0528364	0.0532713	0.138188	0.160168	0.0783235	0.248952	0.0981386	0.14205	0.154866	0.0720312		0.0220151	0.0375949	0.1045	0.041781
																																			0.0528417	0.0539448	0.139672	0.161976	0.0791728	0.251648	0.0993754	0.142345	0.157004	0.0721579		0.0218384	0.0391295	0.106625	0.0404789
																																			0.0530477	0.0544715	0.141582	0.16348	0.0793369	0.254365	0.0994584	0.142583	0.157676	0.0715586		0.0213723	0.0401781	0.10817	0.040157
																																			0.0527262	0.0547766	0.14333	0.165106	0.0799239	0.257282	0.100358	0.144086	0.159321	0.0710528		0.0210503	0.0403692	0.10923	0.0392536
																																			0.0532229	0.0553689	0.145232	0.166345	0.0801825	0.259344	0.100943	0.144923	0.15929	0.0715886		0.021414	0.0412463	0.109773	0.038896
																																			0.0529473	0.0555941	0.146399	0.169155	0.0800261	0.261921	0.101591	0.146032	0.160099	0.0722876		0.0221693	0.0426987	0.111812	0.0378514
																																			0.0531395	0.0564515	0.147746	0.17037	0.0802701	0.264146	0.102624	0.146569	0.160885	0.0728253		0.0214619	0.0437768	0.113918	0.0384804
																																			0.0532947	0.0571603	0.14888	0.17122	0.0807085	0.266357	0.103393	0.146885	0.161154	0.0740911		0.020119	0.0441492	0.115475	0.0380541
																																			0.0535551	0.057785	0.149678	0.172771	0.0811754	0.268839	0.104128	0.147065	0.162095	0.0744353		0.0192638	0.0449676	0.117392	0.0384287
																																			0.0536338	0.0584756	0.150819	0.173451	0.0814667	0.27086	0.105123	0.148452	0.161956	0.0753761		0.0188519	0.0449689	0.118887	0.0389888
																																			0.0534901	0.0588433	0.152011	0.175007	0.0821353	0.272864	0.105862	0.148775	0.162849	0.0750795		0.0188808	0.0453922	0.120513	0.0385322
																																			0.053691	0.0592566	0.152777	0.176326	0.0825405	0.274478	0.106707	0.149613	0.163421	0.075272		0.0177881	0.0469457	0.122432	0.0375686
																																			0.0536727	0.0588021	0.153531	0.177734	0.0830139	0.27588	0.107722	0.149758	0.164357	0.0753806		0.0183099	0.0478395	0.125232	0.0357722
																																			0.053923	0.0588723	0.154045	0.179092	0.0831588	0.277565	0.108284	0.150624	0.164028	0.0759367		0.0181456	0.0486681	0.127351	0.0355721
																																			0.054171	0.0593547	0.154636	0.180056	0.0829932	0.279136	0.108232	0.151463	0.163403	0.0761305		0.0174009	0.0487681	0.129638	0.0355601
																																			0.0542004	0.0594089	0.15572	0.181053	0.0828547	0.280238	0.108823	0.151898	0.163502	0.0760066		0.0178824	0.0503755	0.132316	0.035547
																																			0.0541937	0.0599429	0.15637	0.182236	0.0829806	0.282258	0.109021	0.152206	0.163884	0.0764818		0.0176304	0.0509653	0.135221	0.0357905
																																			0.0541633	0.0608718	0.156905	0.182032	0.0831359	0.283579	0.109094	0.152341	0.164381	0.0761928		0.0175209	0.0520444	0.138064	0.0357083
																																			0.0543188	0.0604708	0.157378	0.182584	0.0832251	0.284507	0.109631	0.152591	0.165258	0.076192		0.0170724	0.0522169	0.139929	0.0359927
																																			0.0544342	0.0614439	0.15774	0.183411	0.0833151	0.285796	0.10931	0.153	0.165129	0.0757479		0.0161842	0.0526593	0.141703	0.0360235
																																			0.0539774	0.0614164	0.158154	0.184878	0.083917	0.285926	0.109271	0.152205	0.165271	0.0761198		0.0162315	0.0538998	0.144292	0.0362022
																																			0.0538905	0.0618495	0.158566	0.185251	0.0840107	0.28672	0.108874	0.153105	0.165451	0.075964		0.0161829	0.0554964	0.146329	0.0368545
																																			0.0538492	0.0622415	0.15855	0.185993	0.0840388	0.28709	0.109421	0.152368	0.16483	0.0770996		0.0164754	0.0561422	0.147877	0.036744
																																			0.0539933	0.0621112	0.158852	0.185382	0.083785	0.287914	0.109609	0.153007	0.165413	0.0767915		0.0160341	0.0567685	0.148257	0.0367812
																																			0.0544229	0.0619625	0.159271	0.185825	0.0832007	0.288376	0.110105	0.153269	0.165378	0.0767188		0.0154479	0.0580167	0.150628	0.0362732
																																			0.0546117	0.0622965	0.159447	0.186481	0.0832361	0.288858	0.110499	0.153849	0.165475	0.0762936		0.0157005	0.0588461	0.152965	0.0355862
																																			0.0544677	0.062566	0.159526	0.187232	0.0825201	0.289164	0.110277	0.153915	0.16397	0.0757047		0.0156565	0.0595637	0.154622	0.0347541
																																			0.0537371	0.0624225	0.159772	0.187256	0.0820723	0.28924	0.109976	0.153934	0.164883	0.0760046		0.0153186	0.059774	0.156964	0.0354467
																																			0.0540499	0.0623232	0.159593	0.187468	0.0822045	0.288909	0.109737	0.154074	0.164354	0.0763018		0.0142961	0.0603827	0.159273	0.0360726
																																			0.0542413	0.0621399	0.159575	0.187712	0.0820262	0.289384	0.109099	0.153705	0.164609	0.0764789		0.0143576	0.0612653	0.160966	0.035281
																																			0.0536177	0.061567	0.159187	0.187445	0.0817391	0.289525	0.109522	0.15356	0.162942	0.0760515		0.013485	0.0612822	0.162042	0.0351439
																																			0.0532199	0.0616492	0.159178	0.186667	0.0814759	0.289328	0.109489	0.153482	0.163971	0.07599		0.0136926	0.061655	0.162563	0.0347168
																																			0.0532737	0.0618484	0.158728	0.186586	0.0810831	0.288928	0.109318	0.153691	0.16323	0.0754901		0.0140489	0.0624067	0.163217	0.0350604
																																			0.0531675	0.0614772	0.158266	0.186837	0.0811994	0.288625	0.108748	0.153572	0.162658	0.0754389		0.0139169	0.0621875	0.163221	0.035875
																																			0.0535171	0.0614123	0.157999	0.186734	0.0808056	0.288666	0.108523	0.153364	0.161017	0.0749894		0.014032	0.0627664	0.16456	0.0351244
																																			0.053477	0.0611318	0.157786	0.18654	0.0807058	0.288652	0.108544	0.152604	0.160745	0.0749804		0.0139044	0.0621471	0.16515	0.0347048
																																			0.0531067	0.0609851	0.157708	0.186381	0.0800511	0.287823	0.108422	0.15178	0.160773	0.0747306		0.0149058	0.0629284	0.16509	0.0342495
																																			0.0529429	0.0604232	0.158028	0.186255	0.0797546	0.286797	0.10836	0.150869	0.16048	0.07319		0.0152226	0.0624274	0.165229	0.0343042
																																			0.0528844	0.0598881	0.157524	0.185679	0.0797934	0.286595	0.108127	0.150004	0.160082	0.0731495		0.0156391	0.0624133	0.165825	0.033562
																																			0.0527855	0.0598358	0.15704	0.185494	0.0789694	0.285732	0.107796	0.150167	0.159899	0.0735144		0.0157115	0.0620464	0.16619	0.0339125
																																			0.0522783	0.05939	0.156608	0.185648	0.0784312	0.284677	0.107492	0.150171	0.159198	0.0729489		0.0159328	0.0620367	0.164996	0.0325098
																																			0.0519591	0.0590335	0.156076	0.184559	0.0781897	0.283783	0.107165	0.149845	0.158133	0.072263		0.0151751	0.0618072	0.163836	0.0311132
																																			0.0516631	0.0586796	0.15575	0.183742	0.0776376	0.283235	0.106982	0.148665	0.157074	0.0719021		0.0154034	0.0607151	0.162444	0.0307373
																																			0.0516952	0.0586777	0.15508	0.183536	0.0773742	0.282258	0.106736	0.14756	0.156755	0.0716228		0.0145497	0.0598215	0.161612	0.0308772
																																			0.0515083	0.0586794	0.154702	0.182608	0.0768895	0.281104	0.106797	0.147349	0.156743	0.071709		0.0151735	0.0588844	0.160549	0.031088
																																			0.0510701	0.0580072	0.15415	0.182379	0.0762532	0.280185	0.106634	0.146402	0.15498	0.0711076		0.0144688	0.0582846	0.15975	0.0315946
																																			0.0508396	0.0579221	0.153978	0.181789	0.0755962	0.278929	0.106456	0.145551	0.153699	0.0711561		0.014308	0.0572633	0.157613	0.0313695
																																			0.0503027	0.0572036	0.153445	0.181109	0.0749576	0.277834	0.105901	0.144902	0.152421	0.0703188		0.0139006	0.0570223	0.155412	0.0306757
																																			0.0499722	0.0568606	0.152488	0.179519	0.074063	0.276476	0.105469	0.143608	0.152073	0.0698895		0.0148733	0.0576501	0.153605	0.0315528
																																			0.0489249	0.0565409	0.151977	0.17863	0.0734999	0.274775	0.104796	0.143071	0.150939	0.0693332		0.0151552	0.0558298	0.151178	0.0310409
																																			0.0488441	0.0567287	0.150977	0.178102	0.0732699	0.273854	0.104706	0.142096	0.150905	0.0693489		0.0155401	0.0554127	0.149045	0.0307531
																																			0.0480258	0.0563041	0.150111	0.177186	0.0725531	0.272483	0.104074	0.141746	0.151501	0.0686468		0.0155319	0.0544855	0.146421	0.0305363
																																			0.0477644	0.0557707	0.149047	0.176002	0.0724425	0.271309	0.10329	0.140684	0.150393	0.0682223		0.0158205	0.0534297	0.144519	0.0309433
																																			0.047357	0.055248	0.148033	0.175004	0.0715533	0.269868	0.102522	0.140154	0.150088	0.0669069		0.0151748	0.0521968	0.141309	0.0308376
																																			0.0471994	0.0547246	0.147418	0.174132	0.0710893	0.268452	0.101397	0.139716	0.148331	0.0668518		0.0151188	0.0509421	0.138197	0.0313936
																																			0.046363	0.054376	0.146223	0.173109	0.0709798	0.266033	0.100776	0.139592	0.147944	0.0663958		0.0151176	0.0501997	0.134926	0.0302689
																																			0.0459809	0.0534804	0.145247	0.172204	0.0703158	0.263832	0.100303	0.138201	0.148624	0.064804		0.0145784	0.048147	0.131393	0.0302067
																																			0.045539	0.0526942	0.144471	0.17082	0.0697447	0.261791	0.0993651	0.137658	0.147335	0.0639008		0.0142356	0.0471181	0.127826	0.0295966
																																			0.0450381	0.0523316	0.143018	0.168981	0.0690606	0.260541	0.0988968	0.136826	0.146104	0.0627167		0.0145804	0.0456906	0.124556	0.0290972
[truncated: 464 more rows]
[truncated: 27 more columns]

## Sheet: Figure4
Figure.4b-(ii)										Figure.4c-(ii)				Figure.4c-(iv)
Electrode index										Electrode index			curvature	flat	0.5	0.75	1	1.25	1.5	1.75	2	2.25	2.5	2.75
1	2	3	4	5	6	7	8	9		1	2			0.715815	0.736008	0.740776	0.709827	0.72259	0.661362	0.661386	0.69614	0.669156	0.65834	0.685198
0.00478451	0.00202946	0.00111591	-0.000513963	0.00392934	0.00314795	0.00229106	0.00363126	0.00267712		0	0			0.721071	0.735467	0.741135	0.675046	0.725984	0.670222	0.667444	0.701575	0.66726	0.664735	0.659213
0.00478451	0.00202946	0.00111591	-0.000513963	0.00392934	0.00314795	0.00229106	0.00363126	0.00267712		0.00130513	-0.00014822			0.727821	0.734903	0.754751	0.728132	0.638252	0.677577	0.668209	0.666578	0.686552	0.679863	0.674617
0.00478451	0.00202946	0.00111591	-0.000513963	0.00392934	0.00314795	0.00229106	0.00363126	0.00267712		0.00145573	-0.000169395			0.715601	0.728904	0.765575	0.728448	0.6907	0.649081	0.673226	0.667137	0.699045	0.681588	0.660569
0.00478451	0.00202946	0.00111591	0.000342642	0.00392934	0.00314795	0.00229106	0.00363126	0.00267712		-0.000100395	-0.000529358			0.719446	0.69729	0.742615	0.696452	0.707064	0.673981	0.72259	0.664164	0.659403	0.683178	0.673086
0.00478451	0.00202946	0.00111591	0.000342642	0.00392934	0.00314795	0.00229106	0.00363126	0.00267712		0.000652567	-0.000275266			0.723451	0.7016	0.716016	0.71119	0.683056	0.67015	0.688173	0.658373	0.682259	0.663692	0.641091
0.00478451	0.00202946	0.00111591	0.000342642	0.00392934	0.00314795	0.00229106	0.00363126	0.00267712		0.000585637	-0.000317615			0.731338	0.733714	0.763275	0.730899	0.702875	0.659219	0.677861	0.648765	0.676248	0.656938	0.677658
0.00478451	0.00202946	0.00111591	0.000342642	0.00392934	0.00314795	0.00229106	0.00363126	0.00267712		0.000736229	-0.000211743			0.736025	0.714142	0.675236	0.70262	0.701905	0.705635	0.630415	0.668865	0.684009	0.674633	0.70055
0.00478451	0.00202946	0.00111591	0.000342642	0.00392934	0.00314795	0.00229106	0.00363126	0.00267712		0.00145573	-0.000232918			0.7197	0.736045	0.749051	0.667349	0.71591	0.670588	0.649972	0.688651	0.681298	0.648462	0.661289
0.00478451	0.00202946	0.00111591	0.000342642	0.00392934	0.00314795	0.00229106	0.00363126	0.00267712		0.000669299	-0.000317615			0.715873	0.743474	0.746699	0.733489	0.722275	0.664751	0.637303	0.635408	0.655908	0.670311	0.646434
0.00478451	0.00202946	0.00111591	0.000342642	0.00392934	0.00291477	0.00229106	0.00363126	0.00267712		0.00239274	-0.000910496			0.720685	0.715758	0.739559	0.734835	0.699996	0.673629	0.65983	0.68558	0.65605		0.698416
0.00478451	0.00202946	0.00111591	0.000342642	0.00392934	0.00291477	0.00229106	0.00363126	0.00267712		0.000853357	0.000359964			0.731775	0.688559	0.742303	0.747491		0.657777	0.674891	0.688881	0.663624		0.70491
0.00478451	0.00202946	0.00111591	0.000342642	0.00392934	0.00291477	0.00229106	0.00363126	0.00267712		0.00142226	-0.000741101				0.733763	0.730359	0.730491		0.670393	0.670162	0.656596	0.677728		0.651779
0.00478451	0.00202946	0.00111591	0.000342642	0.00392934	0.00291477	0.00229106	0.00363126	0.00267712		0.00225888	-0.000381138				0.724981	0.750966	0.717819		0.662845	0.634887	0.679339			0.667631
0.00478451	0.00202946	0.00111591	0.000342642	0.00392934	0.00291477	0.00229106	0.00363126	0.00267712		0.00232581	-0.000169395				0.723517	0.745409			0.673624	0.690454	0.655308
0.00478451	0.00202946	0.00111591	0.000342642	0.00392934	0.00291477	0.00229106	0.00363126	0.00267712		0.00261027	0.000190569					0.739661			0.698579	0.701549	0.656989
0.00478451	0.00202946	0.00111591	0.000342642	0.00392934	0.00291477	0.00229106	0.00363126	0.00267712		0.00408273	4.23487e-05					0.6583			0.676804	0.649535	0.647832
0.00478451	0.00202946	0.00111591	0.000342642	0.00392934	0.00291477	0.00229106	0.00363126	0.00245089		0.00284452	-6.3523e-05					0.740132			0.67711	0.654073	0.67434
0.00478451	0.00202946	0.00111591	0.000342642	0.00392934	0.00291477	0.00229106	0.00363126	0.00245089		0.00287799	0.000105872					0.691857			0.706168	0.677576	0.650127
0.00478451	0.00202946	0.00111591	0.000342642	0.00392934	0.00291477	0.00229106	0.00363126	0.00245089		0.00351382	-0.000211743					0.744604			0.695462	0.594092	0.696145
0.00478451	0.00202946	0.00111591	0.000342642	0.00392934	0.00291477	0.00229106	0.00363126	0.00245089		0.00356402	0.000381138					0.735073				0.709531
0.00478451	0.00202946	0.00111591	0.000342642	0.00392934	0.00291477	0.00229106	0.00363126	0.00245089		0.00379827	0.000317615
0.00478451	0.00202946	0.00111591	0.000342642	0.00392934	0.00291477	0.00229106	0.00363126	0.00245089		0.00475202	0.000105872
0.00478451	0.00202946	0.00111591	0.000342642	0.00392934	0.00291477	0.00229106	0.00363126	0.00245089		0.00337996	0.00063523
0.00478451	0.00202946	0.00111591	0.000342642	0.00392934	0.00291477	0.00232244	0.00363126	0.00245089		0.00368115	0.000677579
0.00478451	0.00202946	0.00111591	0.000342642	0.00392934	0.00291477	0.00232244	0.00363126	0.00245089		0.00414966	4.23487e-05
0.00478451	0.00202946	0.00111591	0.000342642	0.00392934	0.00291477	0.00232244	0.00363126	0.00245089		0.00466836	0.00120694
0.00478451	0.00202946	0.00111591	0.000342642	0.00392934	0.00291477	0.00232244	0.00363126	0.00245089		0.0033465	0.00110107
0.00478451	0.00202946	0.00111591	0.000342642	0.00392934	0.00291477	0.00232244	0.00363126	0.00245089		0.0039154	0.000127046
0.00478451	0.00202946	0.00111591	0.000342642	0.00392934	0.00291477	0.00232244	0.00363126	0.00245089		0.00430025	0.000381138
0.00478451	0.00202946	0.00111591	0.000342642	0.00392934	0.00291477	0.00232244	0.00363126	0.00245089		0.00490262	0.00078345
0.00478451	0.00202946	0.00111591	0.000342642	0.00392934	0.00291477	0.00232244	0.00363126	0.00245089		0.00578944	0.00078345
0.00478451	0.00202946	0.00111591	0.000342642	0.00392934	0.00291477	0.00232244	0.00357023	0.00245089		0.00759655	0.00118576
0.00478451	0.00202946	0.00111591	0.000342642	0.00392934	0.00291477	0.00232244	0.00357023	0.00245089		0.0133191	0.00190569
0.00478451	0.00202946	0.00111591	0.000342642	0.00392934	0.00291477	0.00232244	0.00357023	0.00245089		0.020079	0.00245622
0.00478451	0.00202946	0.00111591	0.000342642	0.00392934	0.00291477	0.00232244	0.00357023	0.00245089		0.0686534	0.00467953
0.00478451	0.00202946	0.00111591	0.000342642	0.00392934	0.00291477	0.00232244	0.00357023	0.00245089		0.0957098	0.00711457
0.00478451	0.00202946	0.00111591	0.000342642	0.00392934	0.00291477	0.00232244	0.00357023	0.00245089		0.131902	0.014335
0.00478451	0.00202946	0.00111591	0.000342642	0.00392934	0.00291477	0.00232244	0.00357023	0.00245089		0.135918	0.0416499
0.00478451	0.00202946	0.00111591	0.000342642	0.00392934	0.00291477	0.00232244	0.00357023	0.00245089		0.120022	0.0536981
0.00441362	0.00202946	0.00111591	0.000342642	0.00392934	0.00291477	0.00232244	0.00357023	0.00245089		0.112359	0.0786415
0.00441362	0.00202946	0.00111591	0.000342642	0.00392934	0.00291477	0.00232244	0.00357023	0.00245089		0.0929657	0.0917695
0.00441362	0.00202946	0.00111591	0.000342642	0.00392934	0.00291477	0.00232244	0.00357023	0.00245089		0.0836289	0.126432
0.00441362	0.00202946	0.00111591	0.000342642	0.00392934	0.00291477	0.00232244	0.00357023	0.00245089		0.0741249	0.140216
0.00441362	0.00202946	0.00111591	0.000342642	0.00392934	0.00291477	0.00232244	0.00357023	0.00245089		0.0598186	0.149194
0.00441362	0.00202946	0.00111591	0.000342642	0.00392934	0.00291477	0.00232244	0.00357023	0.00245089		0.0529081	0.162005
0.00441362	0.0017288	0.00111591	0.000342642	0.00392934	0.00291477	0.00232244	0.00357023	0.00245089		0.041028	0.168802
0.00441362	0.0017288	0.00111591	0.000342642	0.00392934	0.00291477	0.00232244	0.00357023	0.00245089		0.0323606	0.18265
0.00441362	0.0017288	0.00111591	0.000342642	0.00392934	0.00291477	0.00232244	0.00357023	0.00245089		0.0195603	0.174963
0.00441362	0.0017288	0.00111591	0.000342642	0.00392934	0.00291477	0.00232244	0.00357023	0.00245089		0.0140218	0.121562
0.00441362	0.0017288	0.00111591	0.000342642	0.00392934	0.00291477	0.00232244	0.00357023	0.00245089		0.00980523	0.090372
0.00441362	0.0017288	0.00111591	0.000342642	0.00392934	0.00291477	0.00232244	0.00357023	0.00245089		0.00542132	0.032185
0.00441362	0.0017288	0.00111591	0.000342642	0.00392934	0.00291477	0.00232244	0.00357023	0.00245089		0.00381501	0.0220213
0.00441362	0.0017288	0.00100792	0.000342642	0.00392934	0.00291477	0.00232244	0.00357023	0.00245089		0.00332976	0.0147162
0.00441362	0.0017288	0.00100792	0.000342642	0.00392934	0.00291477	0.00232244	0.00357023	0.00245089		0.00250987	0.0132128
0.00441362	0.0017288	0.00100792	0.000342642	0.00392934	0.00291477	0.00232244	0.00357023	0.00245089		0.00307878	0.0102907
0.00441362	0.0017288	0.00100792	0.000342642	0.00392934	0.00291477	0.00232244	0.00357023	0.00245089		0.00309551	0.00997311
0.00441362	0.0017288	0.00100792	0.000342642	0.00392934	0.00291477	0.00232244	0.00357023	0.00245089		0.00309551	0.00844856
0.00441362	0.0017288	0.00100792	0.000342642	0.00392934	0.00291477	0.00232244	0.00357023	0.00245089		0.00187404	0.0078345
0.00441362	0.0017288	0.00100792	0.000342642	0.00392934	0.00291477	0.00232244	0.00357023	0.00245089		0.00140553	0.00745336
0.00441362	0.0017288	0.00100792	0.000342642	0.00389457	0.00291477	0.00232244	0.00357023	0.00245089		0.00153939	0.00732632
0.00441362	0.0017288	0.00100792	0.000342642	0.00389457	0.00291477	0.00232244	0.00357023	0.00245089		0.0012884	0.00628878
0.00441362	0.0017288	0.00100792	0.000342642	0.00389457	0.00291477	0.00232244	0.00357023	0.00245089		0.00120474	0.0056112
0.00441362	0.0017288	0.00100792	0.000342642	0.00389457	0.00291477	0.00232244	0.00357023	0.00245089		0.00187404	0.00584411
0.00441362	0.0017288	0.00100792	0.000342642	0.00389457	0.00291477	0.00232244	0.00357023	0.00245089		0.000635834	0.00353611
0.00441362	0.0017288	0.00100792	0.000342642	0.00389457	0.00291477	0.00232244	0.00357023	0.00245089		0.000468509	0.00389608
0.00441362	0.0017288	0.00100792	0.000513963	0.00389457	0.00291477	0.00232244	0.00357023	0.00245089		6.69299e-05	0.00309145
0.00441362	0.0017288	0.00100792	0.000513963	0.00389457	0.00291477	0.00232244	0.00357023	0.00245089		-8.36624e-05	0.00281619
0.00441362	0.0017288	0.00100792	0.000513963	0.00389457	0.00291477	0.00232244	0.00357023	0.00245089		0.00207483	0.00279501
0.00441362	0.0017288	0.00100792	0.000513963	0.00389457	0.00291477	0.00232244	0.00357023	0.00245089		-0.00040158	0.00328202
0.00441362	0.0017288	0.00100792	0.000513963	0.00389457	0.00291477	0.00232244	0.00357023	0.00245089		-0.000568904	0.00256209
0.00441362	0.0017288	0.00100792	0.000513963	0.00389457	0.00291477	0.00232244	0.00357023	0.00245089		0.000150592	0.00226565
0.00441362	0.0017288	0.00100792	0.000513963	0.00389457	0.00318682	0.00232244	0.00357023	0.00245089		-0.000150592	0.00199039
0.00441362	0.0017288	0.00100792	0.000513963	0.00389457	0.00318682	0.00232244	0.00357023	0.00245089		0.000518707	0.00192686
0.00441362	0.0017288	0.00100792	0.000513963	0.00389457	0.00318682	0.00232244	0.00357023	0.00245089		0.00120474	0.0015669
0.00441362	0.0017288	0.00100792	0.000513963	0.00389457	0.00318682	0.00232244	0.00357023	0.00245089		0.000619102	0.00186334
0.00441362	0.0017288	0.00100792	0.000513963	0.00389457	0.00318682	0.00232244	0.00357023	0.00245089		0.0026772	0.00129163
0.00441362	0.0017288	0.00100792	0.000513963	0.00389457	0.00318682	0.00232244	0.00357023	0.00245089		-0.000518707	0.00137633
0.00441362	0.0017288	0.00100792	0.000513963	0.00389457	0.00318682	0.00232244	0.00357023	0.00260171		0.00162305	0.00175747
0.00441362	0.0017288	0.00100792	0.000513963	0.00389457	0.00318682	0.00232244	0.00357023	0.00260171		0.00234255	0.00110107
0.00441362	0.0017288	0.00100792	0.000513963	0.00389457	0.00318682	0.00232244	0.00357023	0.00260171		0.00286125	0.00093167
0.00441362	0.0017288	0.00100792	0.000513963	0.00389457	0.00318682	0.00232244	0.00357023	0.00260171		0.00187404	-0.000508184
0.00441362	0.0017288	0.00100792	0.000513963	0.00389457	0.00318682	0.00232244	0.00357023	0.00260171		0.00162305	0.000592881
0.00441362	0.0017288	0.00100792	0.000513963	0.00389457	0.00318682	0.00232244	0.00357023	0.00260171		0.00192424	0.000656404
0.00441362	0.0017288	0.00100792	0.000513963	0.00389457	0.00318682	0.00232244	0.00357023	0.00260171		0.000769694	6.3523e-05
0.00441362	0.0017288	0.00100792	0.000513963	0.00389457	0.00318682	0.00232244	0.00357023	0.00260171		0.00220869	0.000508184
0.00441362	0.0017288	0.00100792	0.000513963	0.00389457	0.00318682	0.00219691	0.00357023	0.00260171		0.00162305	0.000211743
0.00441362	0.0017288	0.00100792	0.000513963	0.00389457	0.00318682	0.00219691	0.00357023	0.00260171
0.00441362	0.0017288	0.00100792	0.000513963	0.00389457	0.00318682	0.00219691	0.00357023	0.00260171
0.00441362	0.0017288	0.00100792	0.000513963	0.00389457	0.00318682	0.00219691	0.00357023	0.00260171
0.00441362	0.0017288	0.00100792	0.000513963	0.00389457	0.00318682	0.00219691	0.00357023	0.00260171
0.00441362	0.0017288	0.00100792	0.000513963	0.00389457	0.00318682	0.00219691	0.00357023	0.00260171
0.00441362	0.0017288	0.00100792	0.000513963	0.00389457	0.00318682	0.00219691	0.00357023	0.00260171
0.00441362	0.0017288	0.00100792	0.000513963	0.00389457	0.00318682	0.00219691	0.00357023	0.00260171
0.00441362	0.0017288	0.00100792	0.000513963	0.00389457	0.00318682	0.00219691	0.0037228	0.00260171
0.00441362	0.0017288	0.00100792	0.000513963	0.00389457	0.00318682	0.00219691	0.0037228	0.00260171
0.00441362	0.0017288	0.00100792	0.000513963	0.00389457	0.00318682	0.00219691	0.0037228	0.00260171
0.00441362	0.0017288	0.00100792	0.000513963	0.00389457	0.00318682	0.00219691	0.0037228	0.00260171
0.00441362	0.0017288	0.00100792	0.000513963	0.00389457	0.00318682	0.00219691	0.0037228	0.00260171
0.00441362	0.0017288	0.00100792	0.000513963	0.00389457	0.00318682	0.00219691	0.0037228	0.00260171
0.00441362	0.0017288	0.00100792	0.000513963	0.00389457	0.00318682	0.00219691	0.0037228	0.00260171
0.00441362	0.0017288	0.00100792	0.000513963	0.00389457	0.00318682	0.00219691	0.0037228	0.00260171
0.00463615	0.0017288	0.00100792	0.000513963	0.00389457	0.00318682	0.00219691	0.0037228	0.00260171
0.00463615	0.0017288	0.00100792	0.000513963	0.00389457	0.00318682	0.00219691	0.0037228	0.00260171
0.00463615	0.0017288	0.00100792	0.000513963	0.00389457	0.00318682	0.00219691	0.0037228	0.00260171
0.00463615	0.0017288	0.00100792	0.000513963	0.00389457	0.00318682	0.00219691	0.0037228	0.00260171
0.00463615	0.0017288	0.00100792	0.000513963	0.00389457	0.00318682	0.00219691	0.0037228	0.00260171
0.00463615	0.0017288	0.00100792	0.000513963	0.00389457	0.00318682	0.00219691	0.0037228	0.00260171
0.00463615	0.00116506	0.00100792	0.000513963	0.00389457	0.00318682	0.00219691	0.0037228	0.00260171
0.00463615	0.00116506	0.00100792	0.000513963	0.00389457	0.00318682	0.00219691	0.0037228	0.00260171
0.00463615	0.00116506	0.00100792	0.000513963	0.00389457	0.00318682	0.00219691	0.0037228	0.00260171
0.00463615	0.00116506	0.00100792	0.000513963	0.00389457	0.00318682	0.00219691	0.0037228	0.00260171
0.00463615	0.00116506	0.00100792	0.000513963	0.00389457	0.00318682	0.00219691	0.0037228	0.00260171
0.00463615	0.00116506	0.00100792	0.000513963	0.00389457	0.00318682	0.00219691	0.0037228	0.00260171
0.00463615	0.00116506	0.00100792	0.000513963	0.00389457	0.00318682	0.00219691	0.0037228	0.00260171
0.00463615	0.00116506	0.00050396	0.000513963	0.00389457	0.00318682	0.00219691	0.0037228	0.00260171
0.00463615	0.00116506	0.00050396	0.000513963	0.00389457	0.00318682	0.00219691	0.0037228	0.00260171
0.00463615	0.00116506	0.00050396	0.000513963	0.00389457	0.00318682	0.00219691	0.0037228	0.00260171
0.00463615	0.00116506	0.00050396	0.000513963	0.00389457	0.00318682	0.00219691	0.0037228	0.00260171
0.00463615	0.00116506	0.00050396	0.000513963	0.00389457	0.00318682	0.00219691	0.0037228	0.00260171
0.00463615	0.00116506	0.00050396	0.000513963	0.00389457	0.00318682	0.00219691	0.0037228	0.00260171
0.00463615	0.00116506	0.00050396	0.000513963	0.00389457	0.00318682	0.00219691	0.0037228	0.00260171
0.00463615	0.00116506	0.00050396	0.000513963	0.00337297	0.00318682	0.00219691	0.0037228	0.00260171
0.00463615	0.00116506	0.00050396	0.000513963	0.00337297	0.00318682	0.00219691	0.0037228	0.00260171
0.00463615	0.00116506	0.00050396	0.000513963	0.00337297	0.00318682	0.00219691	0.0037228	0.00260171
0.00463615	0.00116506	0.00050396	0.000513963	0.00337297	0.00318682	0.00219691	0.0037228	0.00260171
0.00463615	0.00116506	0.00050396	0.000513963	0.00337297	0.00318682	0.00219691	0.0037228	0.00260171
0.00463615	0.00116506	0.00050396	0.000513963	0.00337297	0.00318682	0.00219691	0.0037228	0.00260171
0.00463615	0.00116506	0.00050396	-0.00115642	0.00337297	0.00318682	0.00219691	0.0037228	0.00260171
0.00463615	0.00116506	0.00050396	-0.00115642	0.00337297	0.00318682	0.00219691	0.0037228	0.00260171
0.00463615	0.00116506	0.00050396	-0.00115642	0.00337297	0.00318682	0.00219691	0.0037228	0.00260171
0.00463615	0.00116506	0.00050396	-0.00115642	0.00337297	0.00318682	0.00219691	0.0037228	0.00260171
0.00463615	0.00116506	0.00050396	-0.00115642	0.00337297	0.00318682	0.00219691	0.0037228	0.00260171
0.00463615	0.00116506	0.00050396	-0.00115642	0.00337297	0.00318682	0.00219691	0.0037228	0.00260171
0.00463615	0.00116506	0.00050396	-0.00115642	0.00337297	0.00268159	0.00219691	0.0037228	0.00260171
0.00463615	0.00116506	0.00050396	-0.00115642	0.00337297	0.00268159	0.00219691	0.0037228	0.00260171
0.00463615	0.00116506	0.00050396	-0.00115642	0.00337297	0.00268159	0.00219691	0.0037228	0.00260171
0.00463615	0.00116506	0.00050396	-0.00115642	0.00337297	0.00268159	0.00219691	0.0037228	0.00260171
0.00463615	0.00116506	0.00050396	-0.00115642	0.00337297	0.00268159	0.00219691	0.0037228	0.00260171
0.00463615	0.00116506	0.00050396	-0.00115642	0.00337297	0.00268159	0.00219691	0.0037228	0.00260171
0.00463615	0.00116506	0.00050396	-0.00115642	0.00337297	0.00268159	0.00219691	0.0037228	0.00199842
0.00463615	0.00116506	0.00050396	-0.00115642	0.00337297	0.00268159	0.00219691	0.0037228	0.00199842
0.00463615	0.00116506	0.00050396	-0.00115642	0.00337297	0.00268159	0.00219691	0.0037228	0.00199842
0.00463615	0.00116506	0.00050396	-0.00115642	0.00337297	0.00268159	0.00219691	0.0037228	0.00199842
0.00463615	0.00116506	0.00050396	-0.00115642	0.00337297	0.00268159	0.00219691	0.0037228	0.00199842
0.00463615	0.00116506	0.00050396	-0.00115642	0.00337297	0.00268159	0.00219691	0.0037228	0.00199842
0.00463615	0.00116506	0.00050396	-0.00115642	0.00337297	0.00268159	0.00219691	0.0037228	0.00199842
0.00463615	0.00116506	0.00050396	-0.00115642	0.00337297	0.00268159	0.00219691	0.0037228	0.00199842
0.00463615	0.00116506	0.00050396	-0.00115642	0.00337297	0.00268159	0.00178891	0.0037228	0.00199842
0.00463615	0.00116506	0.00050396	-0.00115642	0.00337297	0.00268159	0.00178891	0.0037228	0.00199842
0.00463615	0.00116506	0.00050396	-0.00115642	0.00337297	0.00268159	0.00178891	0.0037228	0.00199842
0.00463615	0.00116506	0.00050396	-0.00115642	0.00337297	0.00268159	0.00178891	0.0037228	0.00199842
0.00463615	0.00116506	0.00050396	-0.00115642	0.00337297	0.00268159	0.00178891	0.0037228	0.00199842
0.00463615	0.00116506	0.00050396	-0.00115642	0.00337297	0.00268159	0.00178891	0.0037228	0.00199842
0.00463615	0.00116506	0.00050396	-0.00115642	0.00337297	0.00268159	0.00178891	0.0037228	0.00199842
0.00463615	0.00116506	0.00050396	-0.00115642	0.00337297	0.00268159	0.00178891	0.0037228	0.00199842
0.00463615	0.00116506	0.00050396	-0.00115642	0.00337297	0.00268159	0.00178891	0.00314302	0.00199842
0.00463615	0.00116506	0.00050396	-0.00115642	0.00337297	0.00268159	0.00178891	0.00314302	0.00199842
0.00463615	0.00116506	0.00050396	-0.00115642	0.00337297	0.00268159	0.00178891	0.00314302	0.00199842
0.00463615	0.00116506	0.00050396	-0.00115642	0.00337297	0.00268159	0.00178891	0.00314302	0.00199842
0.00463615	0.00116506	0.00050396	-0.00115642	0.00337297	0.00268159	0.00178891	0.00314302	0.00199842
0.00463615	0.00116506	0.00050396	-0.00115642	0.00337297	0.00268159	0.00178891	0.00314302	0.00199842
0.00463615	0.00116506	0.00050396	-0.00115642	0.00337297	0.00268159	0.00178891	0.00314302	0.00199842
0.00463615	0.00116506	0.00050396	-0.00115642	0.00337297	0.00268159	0.00178891	0.00314302	0.00199842
0.00370892	0.00116506	0.00050396	-0.00115642	0.00337297	0.00268159	0.00178891	0.00314302	0.00199842
0.00370892	0.00116506	0.00050396	-0.00115642	0.00337297	0.00268159	0.00178891	0.00314302	0.00199842
0.00370892	0.00116506	0.00050396	-0.00115642	0.00337297	0.00268159	0.00178891	0.00314302	0.00199842
0.00370892	0.00116506	0.00050396	-0.00115642	0.00337297	0.00268159	0.00178891	0.00314302	0.00199842
0.00370892	0.00116506	0.00050396	-0.00115642	0.00337297	0.00268159	0.00178891	0.00314302	0.00199842
0.00370892	0.00116506	0.00050396	-0.00115642	0.00337297	0.00268159	0.00178891	0.00314302	0.00199842
0.00370892	0.00112748	0.00050396	-0.00115642	0.00337297	0.00268159	0.00178891	0.00314302	0.00199842
0.00370892	0.00112748	0.00050396	-0.00115642	0.00337297	0.00268159	0.00178891	0.00314302	0.00199842
0.00370892	0.00112748	0.00050396	-0.00115642	0.00337297	0.00268159	0.00178891	0.00314302	0.00199842
0.00370892	0.00112748	0.00050396	-0.00115642	0.00337297	0.00268159	0.00178891	0.00314302	0.00199842
0.00370892	0.00112748	0.00050396	-0.00115642	0.00337297	0.00268159	0.00178891	0.00314302	0.00199842
0.00370892	0.00112748	0.00050396	-0.00115642	0.00337297	0.00268159	0.00178891	0.00314302	0.00199842
0.00370892	0.00112748	0.00050396	-0.00115642	0.00337297	0.00268159	0.00178891	0.00314302	0.00199842
0.00370892	0.00112748	0.000467963	-0.00115642	0.00337297	0.00268159	0.00178891	0.00314302	0.00199842
0.00370892	0.00112748	0.000467963	-0.00115642	0.00337297	0.00268159	0.00178891	0.00314302	0.00199842
0.00370892	0.00112748	0.000467963	-0.00115642	0.00337297	0.00268159	0.00178891	0.00314302	0.00199842
0.00370892	0.00112748	0.000467963	-0.00115642	0.00337297	0.00268159	0.00178891	0.00314302	0.00199842
0.00370892	0.00112748	0.000467963	-0.00115642	0.00337297	0.00268159	0.00178891	0.00314302	0.00199842
0.00370892	0.00112748	0.000467963	-0.00115642	0.00337297	0.00268159	0.00178891	0.00314302	0.00199842
0.00370892	0.00112748	0.000467963	-0.00115642	0.00337297	0.00268159	0.00178891	0.00314302	0.00199842
0.00370892	0.00112748	0.000467963	-0.00115642	0.00299047	0.00268159	0.00178891	0.00314302	0.00199842
0.00370892	0.00112748	0.000467963	-0.00115642	0.00299047	0.00268159	0.00178891	0.00314302	0.00199842
0.00370892	0.00112748	0.000467963	-0.00115642	0.00299047	0.00268159	0.00178891	0.00314302	0.00199842
0.00370892	0.00112748	0.000467963	-0.00115642	0.00299047	0.00268159	0.00178891	0.00314302	0.00199842
0.00370892	0.00112748	0.000467963	-0.00115642	0.00299047	0.00268159	0.00178891	0.00314302	0.00199842
0.00370892	0.00112748	0.000467963	-0.00115642	0.00299047	0.00268159	0.00178891	0.00314302	0.00199842
0.00370892	0.00112748	0.000467963	0.000728114	0.00299047	0.00268159	0.00178891	0.00314302	0.00199842
0.00370892	0.00112748	0.000467963	0.000728114	0.00299047	0.00268159	0.00178891	0.00314302	0.00199842
0.00370892	0.00112748	0.000467963	0.000728114	0.00299047	0.00268159	0.00178891	0.00314302	0.00199842
0.00370892	0.00112748	0.000467963	0.000728114	0.00299047	0.00268159	0.00178891	0.00314302	0.00199842
0.00370892	0.00112748	0.000467963	0.000728114	0.00299047	0.00268159	0.00178891	0.00314302	0.00199842
0.00370892	0.00112748	0.000467963	0.000728114	0.00299047	0.00268159	0.00178891	0.00314302	0.00199842
0.00370892	0.00112748	0.000467963	0.000728114	0.00299047	0.00268159	0.00178891	0.00314302	0.00199842
0.00370892	0.00112748	0.000467963	0.000728114	0.00299047	0.00268159	0.00178891	0.00314302	0.00199842
0.00370892	0.00112748	0.000467963	0.000728114	0.00299047	0.00268159	0.00178891	0.00314302	0.00199842
0.00370892	0.00112748	0.000467963	0.000728114	0.00299047	0.00268159	0.00178891	0.00314302	0.00199842
0.00370892	0.00112748	0.000467963	0.000728114	0.00299047	0.00268159	0.00178891	0.00314302	0.00199842
0.00370892	0.00112748	0.000467963	0.000728114	0.00299047	0.00268159	0.00178891	0.00314302	0.00199842
0.00370892	0.00112748	0.000467963	0.000728114	0.00299047	0.00268159	0.00178891	0.00314302	0.00199842
0.00370892	0.00112748	0.000467963	0.000728114	0.00299047	0.00268159	0.00178891	0.00314302	0.00207383
0.00370892	0.00112748	0.000467963	0.000728114	0.00299047	0.00268159	0.00178891	0.00314302	0.00207383
0.00370892	0.00112748	0.000467963	0.000728114	0.00299047	0.00268159	0.00178891	0.00314302	0.00207383
0.00370892	0.00112748	0.000467963	0.000728114	0.00299047	0.00268159	0.00178891	0.00314302	0.00207383
0.00370892	0.00112748	0.000467963	0.000728114	0.00299047	0.00268159	0.00178891	0.00314302	0.00207383
0.00370892	0.00112748	0.000467963	0.000728114	0.00299047	0.00268159	0.00178891	0.00314302	0.00207383
0.00370892	0.00112748	0.000467963	0.000728114	0.00299047	0.00268159	0.00178891	0.00314302	0.00207383
0.00370892	0.00112748	0.000467963	0.000728114	0.00299047	0.00268159	0.00147507	0.00314302	0.00207383
0.00370892	0.00112748	0.000467963	0.000728114	0.00299047	0.00268159	0.00147507	0.00314302	0.00207383
0.00370892	0.00112748	0.000467963	0.000728114	0.00299047	0.00268159	0.00147507	0.00314302	0.00207383
0.00370892	0.00112748	0.000467963	0.000728114	0.00299047	0.00268159	0.00147507	0.00314302	0.00207383
0.00370892	0.00112748	0.000467963	0.000728114	0.00299047	0.00268159	0.00147507	0.00314302	0.00207383
0.00370892	0.00112748	0.000467963	0.000728114	0.00299047	0.00268159	0.00147507	0.00314302	0.00207383
0.00370892	0.00112748	0.000467963	0.000728114	0.00299047	0.00268159	0.00147507	0.00314302	0.00207383
0.00370892	0.00112748	0.000467963	0.000728114	0.00299047	0.00268159	0.00147507	0.00314302	0.00207383
0.00370892	0.00112748	0.000467963	0.000728114	0.00299047	0.00268159	0.00147507	0.00326508	0.00207383
0.00370892	0.00112748	0.000467963	0.000728114	0.00299047	0.00268159	0.00147507	0.00326508	0.00207383
0.00370892	0.00112748	0.000467963	0.000728114	0.00299047	0.00268159	0.00147507	0.00326508	0.00207383
0.00370892	0.00112748	0.000467963	0.000728114	0.00299047	0.00268159	0.00147507	0.00326508	0.00207383
0.00370892	0.00112748	0.000467963	0.000728114	0.00299047	0.00268159	0.00147507	0.00326508	0.00207383
0.00370892	0.00112748	0.000467963	0.000728114	0.00299047	0.00268159	0.00147507	0.00326508	0.00207383
0.00370892	0.00112748	0.000467963	0.000728114	0.00299047	0.00268159	0.00147507	0.00326508	0.00207383
0.00370892	0.00112748	0.000467963	0.000728114	0.00299047	0.00268159	0.00147507	0.00326508	0.00207383
0.0037831	0.00112748	0.000467963	0.000728114	0.00299047	0.00268159	0.00147507	0.00326508	0.00207383
0.0037831	0.00112748	0.000467963	0.000728114	0.00299047	0.00268159	0.00147507	0.00326508	0.00207383
0.0037831	0.00112748	0.000467963	0.000728114	0.00299047	0.00268159	0.00147507	0.00326508	0.00207383
0.0037831	0.00112748	0.000467963	0.000728114	0.00299047	0.00268159	0.00147507	0.00326508	0.00207383
0.0037831	0.00112748	0.000467963	0.000728114	0.00299047	0.00268159	0.00147507	0.00326508	0.00207383
0.0037831	0.00112748	0.000467963	0.000728114	0.00299047	0.00268159	0.00147507	0.00326508	0.00207383
0.0037831	0.00112748	0.000467963	0.000728114	0.00299047	0.00268159	0.00147507	0.00326508	0.00207383
0.0037831	0.00112748	0.000467963	0.000728114	0.00299047	0.00268159	0.00147507	0.00326508	0.00207383
0.0037831	0.00112748	0.000467963	0.000728114	0.00299047	0.00268159	0.00147507	0.00326508	0.00207383
0.0037831	0.00112748	0.000467963	0.000728114	0.00299047	0.00268159	0.00147507	0.00326508	0.00207383
0.0037831	0.00112748	0.000467963	0.000728114	0.00299047	0.00268159	0.00147507	0.00326508	0.00207383
0.0037831	0.00112748	0.000467963	0.000728114	0.00299047	0.00268159	0.00147507	0.00326508	0.00207383
0.0037831	0.00112748	0.000467963	0.000728114	0.00299047	0.00268159	0.00147507	0.00326508	0.00207383
0.0037831	0.00112748	0.000467963	0.000728114	0.00299047	0.00268159	0.00147507	0.00326508	0.00207383
0.0037831	0.00112748	0.000539957	0.000728114	0.00299047	0.00268159	0.00147507	0.00326508	0.00207383
0.0037831	0.00112748	0.000539957	0.000728114	0.00299047	0.00268159	0.00147507	0.00326508	0.00207383
0.0037831	0.00112748	0.000539957	0.000728114	0.00299047	0.00268159	0.00147507	0.00326508	0.00207383
0.0037831	0.00112748	0.000539957	0.000728114	0.00299047	0.00268159	0.00147507	0.00326508	0.00207383
0.0037831	0.00112748	0.000539957	0.000728114	0.00299047	0.00268159	0.00147507	0.00326508	0.00207383
0.0037831	0.00112748	0.000539957	0.000728114	0.00299047	0.00268159	0.00147507	0.00326508	0.00207383
0.0037831	0.00112748	0.000539957	0.000728114	0.00299047	0.00268159	0.00147507	0.00326508	0.00207383
0.0037831	0.00112748	0.000539957	0.000728114	0.00354684	0.00268159	0.00147507	0.00326508	0.00207383
0.0037831	0.00112748	0.000539957	0.000728114	0.00354684	0.00268159	0.00147507	0.00326508	0.00207383
0.0037831	0.00112748	0.000539957	0.000728114	0.00354684	0.00268159	0.00147507	0.00326508	0.00207383
0.0037831	0.00112748	0.000539957	0.000728114	0.00354684	0.00268159	0.00147507	0.00326508	0.00207383
0.0037831	0.00112748	0.000539957	0.000728114	0.00354684	0.00268159	0.00147507	0.00326508	0.00207383
0.0037831	0.00112748	0.000539957	0.000728114	0.00354684	0.00268159	0.00147507	0.00326508	0.00207383
0.0037831	0.00112748	0.000539957	0.000171321	0.00354684	0.00268159	0.00147507	0.00326508	0.00207383
0.0037831	0.00112748	0.000539957	0.000171321	0.00354684	0.00268159	0.00147507	0.00326508	0.00207383
0.0037831	0.00112748	0.000539957	0.000171321	0.00354684	0.00268159	0.00147507	0.00326508	0.00207383
0.0037831	0.00112748	0.000539957	0.000171321	0.00354684	0.00268159	0.00147507	0.00326508	0.00207383
0.0037831	0.00112748	0.000539957	0.000171321	0.00354684	0.00268159	0.00147507	0.00326508	0.00207383
0.0037831	0.00112748	0.000539957	0.000171321	0.00354684	0.00268159	0.00147507	0.00326508	0.00207383
0.0037831	0.00112748	0.000539957	0.000171321	0.00354684	0.00268159	0.00147507	0.00326508	0.00207383
0.0037831	0.00112748	0.000539957	0.000171321	0.00354684	0.00314795	0.00147507	0.00326508	0.00207383
0.0037831	0.00112748	0.000539957	0.000171321	0.00354684	0.00314795	0.00147507	0.00326508	0.00207383
0.0037831	0.00112748	0.000539957	0.000171321	0.00354684	0.00314795	0.00147507	0.00326508	0.00207383
0.0037831	0.00112748	0.000539957	0.000171321	0.00354684	0.00314795	0.00147507	0.00326508	0.00207383
0.0037831	0.00112748	0.000539957	0.000171321	0.00354684	0.00314795	0.00147507	0.00326508	0.00207383
0.0037831	0.00112748	0.000539957	0.000171321	0.00354684	0.00314795	0.00147507	0.00326508	0.00207383
0.0037831	0.00112748	0.000539957	0.000171321	0.00354684	0.00314795	0.00147507	0.00326508	0.00199842
0.0037831	0.00112748	0.000539957	0.000171321	0.00354684	0.00314795	0.00147507	0.00326508	0.00199842
0.0037831	0.00112748	0.000539957	0.000171321	0.00354684	0.00314795	0.00147507	0.00326508	0.00199842
0.0037831	0.00112748	0.000539957	0.000171321	0.00354684	0.00314795	0.00147507	0.00326508	0.00199842
0.0037831	0.00112748	0.000539957	0.000171321	0.00354684	0.00314795	0.00147507	0.00326508	0.00199842
0.0037831	0.00112748	0.000539957	0.000171321	0.00354684	0.00314795	0.00147507	0.00326508	0.00199842
0.0037831	0.00112748	0.000539957	0.000171321	0.00354684	0.00314795	0.00147507	0.00326508	0.00199842
0.0037831	0.00112748	0.000539957	0.000171321	0.00354684	0.00314795	0.00147507	0.00326508	0.00199842
0.0037831	0.00112748	0.000539957	0.000171321	0.00354684	0.00314795	0.00219691	0.00326508	0.00199842
0.0037831	0.00112748	0.000539957	0.000171321	0.00354684	0.00314795	0.00219691	0.00326508	0.00199842
0.0037831	0.00112748	0.000539957	0.000171321	0.00354684	0.00314795	0.00219691	0.00326508	0.00199842
0.0037831	0.00112748	0.000539957	0.000171321	0.00354684	0.00314795	0.00219691	0.00326508	0.00199842
0.0037831	0.00112748	0.000539957	0.000171321	0.00354684	0.00314795	0.00219691	0.00326508	0.00199842
0.0037831	0.00112748	0.000539957	0.000171321	0.00354684	0.00314795	0.00219691	0.00326508	0.00199842
0.0037831	0.00112748	0.000539957	0.000171321	0.00354684	0.00314795	0.00219691	0.00326508	0.00199842
0.0037831	0.00112748	0.000539957	0.000171321	0.00354684	0.00314795	0.00219691	0.00357023	0.00199842
0.0037831	0.00112748	0.000539957	0.000171321	0.00354684	0.00314795	0.00219691	0.00357023	0.00199842
0.0037831	0.00112748	0.000539957	0.000171321	0.00354684	0.00314795	0.00219691	0.00357023	0.00199842
0.0037831	0.00112748	0.000539957	0.000171321	0.00354684	0.00314795	0.00219691	0.00357023	0.00199842
0.0037831	0.00112748	0.000539957	0.000171321	0.00354684	0.00314795	0.00219691	0.00357023	0.00199842
0.0037831	0.00112748	0.000539957	0.000171321	0.00354684	0.00314795	0.00219691	0.00357023	0.00199842
0.0037831	0.00112748	0.000539957	0.000171321	0.00354684	0.00314795	0.00219691	0.00357023	0.00199842
0.0037831	0.00112748	0.000539957	0.000171321	0.00354684	0.00314795	0.00219691	0.00357023	0.00199842
[truncated: 5,852 more rows]

## Sheet: Figure5
Figure.5a-(ii)					Figure.5a-(iii)							Figure.5b-(ii)											Figure.5b-(iv)				Figure.5c-(iii)
[truncated: 93,544 more rows]

[truncated: 10 more sheets: Figure6, Supplementary_FigS3, Supplementary_FigS4, Supplementary_FigS5, Supplementary_FigS7, Supplementary_FigS8, Supplementary_FigS12, Supplementary_FigS14, Supplementary_FigS16, Supplementary_FigS17]
